# Supplementary material for: Chiral self-sorting and guest recognition of porous aromatic cages
Source: Nat Commun. 2022 Jul 11;13:4011. doi: 10.1038/s41467-022-31785-4 (PMC9273608; doi:10.1038/s41467-022-31785-4)
Supplement: Supplementary file 2 — Source Data [file 41467_2022_31785_MOESM2_ESM.zip]

Archive with 17 entries (15 files):
- DFT simulated structure/
- DFT simulated structure/The simulated structure/
- DFT simulated structure/The simulated structure/1-S mesitleney.xyz
- DFT simulated structure/The simulated structure/1-S toluene.xyz
- DFT simulated structure/The simulated structure/1-S.xyz
- DFT simulated structure/The simulated structure/1-SR 5-iodo-m-xylene.xyz
- DFT simulated structure/The simulated structure/1-SR benzene.xyz
- DFT simulated structure/The simulated structure/1-SR m-xylene.xyz
- DFT simulated structure/The simulated structure/1-SR mesitleney.xyz
- DFT simulated structure/The simulated structure/1-SR solvent free.xyz
- DFT simulated structure/The simulated structure/1-SR toluene.xyz
- DFT simulated structure/The simulated structure/heterochiral cage1.xyz
- DFT simulated structure/The simulated structure/heterochiral cage2-1.xyz
- DFT simulated structure/The simulated structure/heterochiral cage2-2.xyz
- DFT simulated structure/The simulated structure/heterochiral cage3-1.xyz
- DFT simulated structure/The simulated structure/heterochiral cage3-2.xyz
- DFT simulated structure/The simulated structure/homochiral cage.xyz
