# Supplementary material for: Chiral self-sorting and guest recognition of porous aromatic cages
Source: Nat Commun. 2022 Jul 11;13:4011. doi: 10.1038/s41467-022-31785-4 (PMC9273608; doi:10.1038/s41467-022-31785-4)
Supplement: Supplementary file 2 — Source Data [file 41467_2022_31785_MOESM2_ESM.zip › DFT simulated structure/The simulated structure/1-S mesitleney.xyz]

615
Molecule
O      -8.093600   -3.000200    3.470700
N      -4.725500   -4.730700    2.092200
H      -3.834400   -4.228500    2.155600
C      -4.766500   -6.016300    1.539500
C      -5.979200   -6.754900    1.517300
H      -6.883300   -6.339100    1.944600
C      -6.023400   -8.002000    0.963800
H      -6.959200   -8.554700    0.955100
C      -4.872400   -8.598100    0.396200
C      -4.909800   -9.884600   -0.189400
H      -5.852900  -10.425300   -0.198600
C      -3.780100  -10.439000   -0.739400
H      -3.817500  -11.426800   -1.188700
C      -2.567200   -9.718800   -0.723200
H      -1.676000  -10.157400   -1.162500
C      -2.499700   -8.467800   -0.158900
H      -1.561700   -7.923100   -0.152600
C      -3.647700   -7.869800    0.421300
C      -3.605900   -6.568500    1.012300
C      -5.774600   -4.050400    2.555800
H      -6.753900   -4.513800    2.493200
C      -5.760200   -2.796700    3.127300
C      -7.060400   -2.307000    3.589600
O      -3.141400   -1.265300   -3.277800
N      -3.096800   -4.533700   -0.835900
H      -3.978800   -5.072500   -0.823900
C      -2.060800   -4.875300    0.037300
C      -0.782000   -4.275800   -0.067300
H      -0.573000   -3.594700   -0.883200
C       0.195600   -4.568200    0.844400
H       1.168400   -4.085300    0.800100
C      -0.027800   -5.508800    1.877500
C       0.988300   -5.826900    2.809400
H       1.927400   -5.282900    2.750700
C       0.780200   -6.794700    3.760000
H       1.558700   -7.030400    4.478300
C      -0.458500   -7.468800    3.819800
H      -0.616100   -8.231100    4.577500
C      -1.472400   -7.163000    2.944600
H      -2.425400   -7.679100    3.004600
C      -1.288300   -6.172300    1.947100
C      -2.313300   -5.831400    1.014100
C      -3.153300   -3.489700   -1.657300
H      -2.288500   -2.839000   -1.728900
C      -4.262200   -3.168900   -2.422400
C      -4.174300   -1.981100   -3.260100
O      -5.994600    0.977600    4.844500
N      -9.438300   -1.105600    4.677000
H      -9.360800   -2.048800    4.264600
C     -10.664900   -0.647400    5.152200
C     -10.859300    0.717300    5.483200
H     -10.052400    1.428600    5.346200
C     -12.074300    1.146800    5.936900
H     -12.220600    2.195800    6.181200
C     -13.165600    0.255200    6.078800
C     -14.429500    0.689900    6.541100
H     -14.557000    1.737900    6.800600
C     -15.477000   -0.190800    6.657600
H     -16.443800    0.152800    7.013000
C     -15.297300   -1.547000    6.311200
H     -16.129300   -2.239100    6.402400
C     -14.082000   -1.999800    5.857900
H     -13.949100   -3.043700    5.592200
C     -12.981000   -1.115700    5.730200
C     -11.707800   -1.558800    5.267400
C      -8.272600   -0.466300    4.703000
H      -8.217900    0.518700    5.157500
C      -7.097900   -0.995300    4.207100
C      -5.906600   -0.171700    4.350700
O      -3.444900   -2.491200    2.873200
N      -3.462900    1.268800    4.541600
H      -4.406800    1.551500    4.866800
C      -2.417200    2.191700    4.600800
C      -1.101600    1.852400    4.203100
H      -0.869100    0.840600    3.895500
C      -0.117700    2.801100    4.215000
H       0.888300    2.565300    3.883800
C      -0.385600    4.135000    4.608000
C       0.616700    5.132300    4.550700
H       1.597700    4.854500    4.172600
C       0.335400    6.421600    4.932500
H       1.104200    7.186800    4.878600
C      -0.956900    6.756600    5.391400
H      -1.170400    7.777800    5.694700
C      -1.951000    5.809400    5.449700
H      -2.945800    6.075400    5.793200
C      -1.697500    4.473400    5.049000
C      -2.713600    3.473200    5.053300
C      -3.476900    0.056100    3.999400
H      -2.549800   -0.357900    3.616100
C      -4.632300   -0.708400    3.896400
C      -4.536900   -2.026000    3.277800
O     -11.517500   -2.644800   -1.431900
N     -11.723000   -2.317700    2.603600
H     -11.885300   -1.350500    2.935700
C     -11.516400   -3.332900    3.532600
C     -11.311800   -4.678500    3.137000
H     -11.330500   -4.945400    2.086400
C     -11.088300   -5.642900    4.079100
H     -10.930800   -6.673200    3.771100
C     -11.053200   -5.331600    5.460800
C     -10.815500   -6.320500    6.443500
H     -10.657500   -7.347000    6.122400
C     -10.780900   -5.992800    7.777100
H     -10.595900   -6.759000    8.523900
C     -10.983500   -4.655100    8.178500
H     -10.952100   -4.400900    9.234000
C     -11.218100   -3.671800    7.248200
H     -11.372700   -2.644000    7.560900
C     -11.261700   -3.979400    5.864900
C     -11.499000   -2.980500    4.877800
C     -11.639200   -2.378200    1.277100
H     -11.465200   -3.334400    0.791400
C     -11.744100   -1.265000    0.466100
C     -11.614200   -1.486800   -0.969800
O      -5.553400   -4.963600   -1.590400
N      -8.876300   -4.056000   -3.736000
H      -8.752000   -3.250200   -4.374100
C     -10.106800   -4.703600   -3.683400
C     -10.366100   -5.736400   -2.748000
H      -9.597600   -6.039800   -2.046100
C     -11.591800   -6.339500   -2.714900
H     -11.787100   -7.127600   -1.992400
C     -12.628900   -5.953100   -3.599100
C     -13.902800   -6.566500   -3.570100
H     -14.083700   -7.358200   -2.847300
C     -14.894200   -6.170000   -4.434300
H     -15.869500   -6.646500   -4.403400
C     -14.645600   -5.138200   -5.364400
H     -15.433500   -4.827400   -6.044400
C     -13.418700   -4.522600   -5.417200
H     -13.231300   -3.729300   -6.134000
C     -12.375400   -4.910700   -4.539200
C     -11.093400   -4.290800   -4.572400
C      -7.773300   -4.309200   -3.037000
H      -7.756400   -5.143000   -2.340500
C      -6.618700   -3.558400   -3.155600
C      -5.479200   -3.965200   -2.339200
O      -7.704000    5.074800    0.649300
N      -4.890700    4.002700    3.329600
H      -4.000700    3.637800    2.967300
C      -5.126200    4.045000    4.703500
C      -6.424500    4.310300    5.212000
H      -7.254400    4.465200    4.532500
C      -6.646900    4.333300    6.559200
H      -7.646300    4.530300    6.938500
C      -5.603500    4.082700    7.483200
C      -5.824000    4.094200    8.879900
H      -6.823700    4.312300    9.247600
C      -4.798900    3.832200    9.755800
H      -4.977600    3.842800   10.826900
C      -3.509200    3.545100    9.260900
H      -2.701500    3.335600    9.956200
C      -3.264000    3.526000    7.909100
H      -2.269400    3.304200    7.536200
C      -4.300400    3.796400    6.979700
C      -4.072900    3.786500    5.570600
C      -5.750300    4.348300    2.372300
H      -6.703200    4.781400    2.660100
C      -5.538900    4.198700    1.020500
C      -6.657400    4.586700    0.165800
O      -7.551300   -2.061700   -4.727400
N      -4.367200    0.398300   -4.933700
H      -3.530000    0.123900   -4.402500
C      -4.409100    1.661000   -5.531000
C      -5.595300    2.156600   -6.128700
H      -6.486900    1.541300   -6.168900
C      -5.631100    3.426100   -6.633800
H      -6.546800    3.803000   -7.082100
C      -4.502000    4.278300   -6.569700
C      -4.537100    5.606400   -7.054000
H      -5.458400    5.975700   -7.497600
C      -3.433700    6.419000   -6.957600
H      -3.472400    7.439500   -7.326900
C      -2.246500    5.928500   -6.373100
H      -1.378400    6.576400   -6.294000
C      -2.178200    4.640000   -5.901500
H      -1.262100    4.267000   -5.454400
C      -3.301400    3.778600   -5.985300
C      -3.264800    2.447100   -5.479300
C      -5.365000   -0.475500   -4.826900
H      -6.296800   -0.274800   -5.347100
C      -5.328400   -1.629700   -4.068000
C      -6.565800   -2.404200   -4.033900
O     -11.606900    2.029800   -2.075800
N     -11.213300   -1.620900   -3.799100
H     -11.317800   -2.412100   -3.139900
C     -10.877100   -1.869800   -5.126100
C     -10.579600   -0.816600   -6.027600
H     -10.610600    0.213400   -5.690400
C     -10.227000   -1.097400   -7.317500
H      -9.993200   -0.286800   -8.002700
C     -10.144400   -2.431500   -7.786500
C      -9.774300   -2.733700   -9.117500
H      -9.552600   -1.913500   -9.795700
C      -9.692600   -4.036100   -9.546400
H      -9.406400   -4.258000  -10.570100
C      -9.979200   -5.090100   -8.652900
H      -9.911300   -6.118300   -8.996400
C     -10.341200   -4.829100   -7.353600
H     -10.560600   -5.642900   -6.669600
C     -10.435900   -3.495500   -6.882100
C     -10.807700   -3.195200   -5.540100
C     -11.359600   -0.445500   -3.193300
H     -11.299600    0.468900   -3.776100
C     -11.581300   -0.318000   -1.836000
C     -11.684700    1.037900   -1.314000
O      -5.256200    3.580000   -3.075500
N      -8.770300    5.009300   -1.730900
H      -8.800600    5.210800   -0.717700
C      -9.928700    5.116800   -2.493900
C      -9.947600    4.772400   -3.870000
H      -9.044700    4.420800   -4.356100
C     -11.109300    4.861200   -4.584600
H     -11.118200    4.586500   -5.636200
C     -12.315000    5.299000   -3.984800
C     -13.523200    5.392000   -4.713400
H     -13.519800    5.117800   -5.765500
C     -14.679800    5.816600   -4.106100
H     -15.603200    5.882700   -4.673600
C     -14.668700    6.167600   -2.739200
H     -15.585800    6.504100   -2.264300
C     -13.510900    6.087800   -2.004200
H     -13.505600    6.360300   -0.953300
C     -12.302200    5.651100   -2.602700
C     -11.089500    5.550500   -1.863000
C      -7.575600    4.567200   -2.121200
H      -7.412700    4.323200   -3.166200
C      -6.519300    4.363200   -1.259600
C      -5.322600    3.767800   -1.837300
O     -11.980200    0.242700    2.269900
N     -11.613500    3.581900    0.018900
H     -11.596200    3.419900   -1.001700
C     -11.330000    4.853300    0.512800
C     -11.277000    5.117700    1.904700
H     -11.482100    4.327900    2.618600
C     -10.953100    6.368100    2.353000
H     -10.905400    6.563100    3.421100
C     -10.670100    7.424900    1.454000
C     -10.328400    8.720500    1.905800
H     -10.281800    8.904100    2.976300
C     -10.056400    9.727500    1.012100
H      -9.792500   10.718500    1.368800
C     -10.118900    9.474100   -0.375000
H      -9.903800   10.274600   -1.076800
C     -10.448400    8.226300   -0.845300
H     -10.497000    8.033600   -1.912600
C     -10.731800    7.166600    0.052500
C     -11.064600    5.861000   -0.407300
C     -11.767200    2.452500    0.708000
H     -11.803300    2.490200    1.792700
C     -11.830800    1.203600    0.122800
C     -11.876100    0.065800    1.034400
O      -3.420500    3.198300    1.267500
N      -2.970300    2.506400   -2.749400
H      -3.796400    2.855100   -3.279800
C      -1.910600    1.940900   -3.453900
C      -0.759100    1.413800   -2.819700
H      -0.684000    1.394000   -1.737800
C       0.278500    0.942200   -3.581400
H       1.164700    0.534500   -3.103100
C       0.227900    0.964900   -4.999000
C       1.308900    0.507500   -5.789500
H       2.199500    0.152700   -5.281700
C       1.224400    0.514300   -7.159800
H       2.054900    0.150800   -7.756800
C       0.051500    0.975500   -7.794700
H      -0.009700    0.970500   -8.879400
C      -1.014400    1.426800   -7.055600
H      -1.914400    1.783600   -7.546500
C      -0.953900    1.440000   -5.638800
C      -2.026900    1.925900   -4.841100
C      -3.105500    2.755300   -1.449700
H      -2.314500    2.460200   -0.766000
C      -4.236100    3.385300   -0.946900
C      -4.333500    3.572200    0.496200
O       7.624200   -4.757700    2.032300
N       4.451900   -3.263500    4.017900
H       3.594700   -3.075800    3.484500
C       4.520300   -2.901800    5.367900
C       5.749500   -2.958600    6.073500
H       6.653000   -3.287600    5.573800
C       5.814100   -2.565900    7.380000
H       6.762000   -2.608300    7.910300
C       4.672500   -2.078000    8.060400
C       4.732800   -1.646500    9.405800
H       5.683200   -1.706500    9.930300
C       3.616000   -1.155400   10.036700
H       3.671800   -0.824300   11.069400
C       2.392600   -1.075500    9.338200
H       1.513200   -0.680100    9.838100
C       2.302100   -1.490000    8.031500
H       1.358400   -1.424300    7.500400
C       3.435700   -2.007700    7.354800
C       3.368800   -2.443600    5.997300
C       5.445200   -3.751200    3.278700
H       6.380100   -4.006200    3.768100
C       5.403300   -3.964200    1.915700
C       6.629100   -4.486600    1.320200
O       2.789400    3.355900    2.444100
N       2.886700   -0.393000    4.186600
H       3.782800   -0.528300    4.693200
C       1.875400   -1.341300    4.335800
C       0.673600   -1.271800    3.592500
H       0.564000   -0.525700    2.815100
C      -0.330600   -2.171100    3.824700
H      -1.258300   -2.132400    3.261600
C      -0.194700   -3.184700    4.804400
C      -1.258100   -4.072100    5.088900
H      -2.183900   -3.958100    4.531300
C      -1.113400   -5.044500    6.047500
H      -1.932700   -5.723000    6.264000
C       0.110000   -5.177600    6.737700
H       0.220900   -5.956400    7.487200
C       1.165100   -4.337100    6.472300
H       2.101500   -4.445200    7.010400
C       1.038200   -3.304000    5.509900
C       2.082700   -2.365600    5.254200
C       2.881600    0.755700    3.516900
H       1.998500    1.040700    2.950800
C       3.988500    1.596400    3.493800
C       3.885000    2.872400    2.791800
O       5.639400   -4.358300   -2.217900
N       8.934300   -5.399800   -0.116800
H       8.830900   -5.313800    0.909000
C      10.171400   -5.750400   -0.650700
C      10.388000   -5.818600   -2.049600
H       9.578500   -5.603000   -2.737900
C      11.623600   -6.142200   -2.535800
H      11.787000   -6.187600   -3.609400
C      12.709800   -6.416100   -1.669000
C      13.993400   -6.748200   -2.160800
H      14.143700   -6.794300   -3.236600
C      15.031900   -7.004600   -1.299100
H      16.014200   -7.257400   -1.686500
C      14.823000   -6.937400    0.095100
H      15.648100   -7.139800    0.771700
C      13.587900   -6.617200    0.604100
H      13.430000   -6.565900    1.676800
C      12.496800   -6.348400   -0.260100
C      11.206700   -6.011200    0.239700
C       7.818100   -5.075100   -0.762100
H       7.791500   -5.122100   -1.846800
C       6.670700   -4.646500   -0.121300
C       5.553100   -4.262100   -0.971500
O       3.188500   -3.200800    1.656300
N       3.243600   -3.400700   -2.417300
H       4.107600   -3.819100   -2.804000
C       2.203000   -3.037700   -3.271900
C       1.011500   -2.451300   -2.778900
H       0.932300   -2.166000   -1.737000
C      -0.030100   -2.192000   -3.625300
H      -0.945100   -1.735500   -3.257100
C       0.072500   -2.463300   -5.011900
C      -0.999600   -2.183100   -5.889900
H      -1.916000   -1.781300   -5.467000
C      -0.868300   -2.399100   -7.239600
H      -1.690300   -2.171300   -7.911000
C       0.344600   -2.900000   -7.757600
H       0.445100   -3.060500   -8.827400
C       1.403400   -3.182700   -6.927400
H       2.332800   -3.567300   -7.335200
C       1.297300   -2.978500   -5.529300
C       2.367600   -3.275700   -4.631600
C       3.276000   -3.331200   -1.092500
H       2.417700   -2.924700   -0.571500
C       4.354000   -3.747400   -0.331200
C       4.242800   -3.615700    1.115800
O      11.388200    0.295000    2.793700
N      11.278500   -3.548200    1.525600
H      11.400300   -3.664600    0.505200
C      10.999300   -4.655700    2.318400
C      10.730100   -4.529900    3.705100
H      10.741500   -3.553000    4.175000
C      10.433800   -5.636400    4.450200
H      10.221500   -5.532300    5.511100
C      10.386400   -6.927400    3.869500
C      10.076100   -8.078500    4.629900
H       9.872100   -7.962400    5.691400
C      10.029000   -9.318800    4.041300
H       9.788300  -10.196600    4.633400
C      10.292400   -9.452800    2.661300
H      10.252900  -10.435600    2.200500
C      10.596600   -8.353600    1.895400
H      10.798700   -8.461000    0.834300
C      10.653600   -7.060800    2.474600
C      10.962500   -5.903200    1.704600
C      11.346900   -2.269600    1.893900
H      11.242600   -2.008300    2.942700
C      11.524100   -1.233200    1.002500
C      11.491500    0.114200    1.559300
O       5.313500    0.138700    4.809500
N       8.682700    2.340400    4.603700
H       8.629500    3.154200    3.969700
C       9.881400    2.055300    5.252200
C      10.051000    0.872600    6.014700
H       9.239400    0.158800    6.100500
C      11.248100    0.616000    6.622200
H      11.376900   -0.296000    7.199100
C      12.340400    1.510700    6.509000
C      13.584300    1.254500    7.131100
H      13.697900    0.344100    7.714200
C      14.630400    2.135100    7.000200
H      15.582000    1.928800    7.480800
C      14.469700    3.311200    6.236800
H      15.300800    4.003200    6.135900
C      13.274200    3.588000    5.619300
H      13.153100    4.493100    5.032300
C      12.176300    2.699100    5.737100
C      10.926000    2.960700    5.108100
C       7.531100    1.679100    4.676400
H       7.455800    0.804600    5.316000
C       6.399700    2.044000    3.973000
C       5.228800    1.193200    4.135900
O       8.020600    0.593400   -4.926700
N       4.788800   -1.807900   -4.731200
H       3.938100   -1.426800   -4.301200
C       4.811000   -3.136700   -5.167400
C       6.018600   -3.729800   -5.617100
H       6.939200   -3.158400   -5.623100
C       6.039800   -5.034100   -6.020600
H       6.971400   -5.479200   -6.360100
C       4.872900   -5.834700   -5.986800
C       4.889400   -7.192200   -6.382800
H       5.824500   -7.620500   -6.735300
C       3.750700   -7.957000   -6.317900
H       3.772700   -8.999100   -6.622500
C       2.549000   -7.387200   -5.847000
H       1.651800   -7.996400   -5.788900
C       2.501100   -6.070300   -5.458200
H       1.572700   -5.642000   -5.096200
C       3.657500   -5.251600   -5.522200
C       3.634900   -3.879200   -5.125700
C       5.801900   -0.944400   -4.755100
H       6.740800   -1.255500   -5.201900
C       5.768300    0.346500   -4.266400
C       7.005000    1.108100   -4.402000
O       7.443500    3.845500    2.870200
N       4.202000    5.212200    0.909800
H       3.262100    4.849700    1.068800
C       4.431800    6.303300    0.051400
C       5.601400    7.086700    0.260000
H       6.237200    6.886000    1.114500
C       5.915400    8.121100   -0.572300
H       6.809700    8.710500   -0.388200
C       5.083600    8.456800   -1.665100
C       5.409200    9.511500   -2.549300
H       6.329000   10.065900   -2.380200
C       4.585600    9.825600   -3.601500
H       4.843800   10.634200   -4.278700
C       3.400600    9.088400   -3.803400
H       2.752200    9.332000   -4.639900
C       3.055100    8.064100   -2.955300
H       2.141000    7.507400   -3.128700
C       3.882000    7.715000   -1.855800
C       3.550100    6.635600   -0.968700
C       5.192300    4.607300    1.578100
H       6.197700    4.965500    1.380500
C       5.127000    3.561000    2.466400
C       6.398400    3.188500    3.084400
O      11.659100    2.026200   -1.584000
N      11.212600    2.848700    2.352300
H      11.258200    2.017800    2.967200
C      10.882800    4.087400    2.890200
C      10.662200    5.222700    2.069200
H      10.753200    5.141200    0.992100
C      10.305100    6.416200    2.631000
H      10.128800    7.280300    1.995400
C      10.144500    6.555600    4.031400
C       9.768400    7.783800    4.622900
H       9.604800    8.644100    3.978500
C       9.609500    7.890200    5.983200
H       9.319200    8.837400    6.427700
C       9.823000    6.764000    6.806600
H       9.695100    6.853300    7.881500
C      10.189100    5.556900    6.262500
H      10.352700    4.692800    6.898800
C      10.361100    5.416300    4.862300
C      10.734600    4.176500    4.270100
C      11.389600    2.529400    1.071200
H      11.383900    3.312100    0.318700
C      11.556300    1.233100    0.633000
C      11.637800    1.042300   -0.809600
O       5.931600    4.220400   -2.759900
N       9.333300    2.772100   -4.422800
H       9.232800    1.829400   -4.837600
C      10.579600    3.393000   -4.429700
C      10.794800    4.635400   -3.782800
H       9.979600    5.128800   -3.265700
C      12.036100    5.206400   -3.791800
H      12.197700    6.156500   -3.289500
C      13.131500    4.580500   -4.436000
C      14.421600    5.159700   -4.447200
H      14.568800    6.114000   -3.947800
C      15.469800    4.529700   -5.072700
H      16.457000    4.982000   -5.074700
C      15.264300    3.289000   -5.713000
H      16.097100    2.794200   -6.204300
C      14.023000    2.700500   -5.719300
H      13.868700    1.745900   -6.212300
C      12.921500    3.327100   -5.083900
C      11.623600    2.739700   -5.074700
C       8.195300    3.208000   -3.891400
H       8.157900    4.192900   -3.435000
C       7.033000    2.459000   -3.873500
C       5.869600    3.065700   -3.239400
O      11.575100   -2.640100   -0.893600
N      11.567600    0.387000   -3.590200
H      11.642700    1.327800   -3.165100
C      11.365200    0.263300   -4.959700
C      11.112000   -0.994700   -5.563600
H      11.074600   -1.891300   -4.955400
C      10.889700   -1.078100   -6.909200
H      10.689800   -2.044300   -7.365100
C      10.900700    0.074600   -7.732600
C      10.665500    0.000700   -9.125000
H      10.475500   -0.972700   -9.570400
C      10.673100    1.134200   -9.901000
H      10.490200    1.067200  -10.969200
C      10.917300    2.390900   -9.307400
H      10.920800    3.284500   -9.924800
C      11.149000    2.495800   -7.957300
H      11.336300    3.464600   -7.505000
C      11.148900    1.343900   -7.130600
C      11.384400    1.422800   -5.727900
C      11.590900   -0.575800   -2.669200
H      11.538600   -1.615500   -2.978300
C      11.657500   -0.321000   -1.315700
C      11.593700   -1.477500   -0.429300
O       3.546500    0.210200   -3.511500
N       3.371600    4.117200   -2.296800
H       4.280500    4.605000   -2.261500
C       2.188400    4.782700   -1.968000
C       0.946300    4.304300   -2.457300
H       0.917200    3.433600   -3.100100
C      -0.215800    4.957600   -2.158500
H      -1.158800    4.591900   -2.555300
C      -0.215900    6.107700   -1.332600
C      -1.419200    6.743500   -0.949200
H      -2.361300    6.324300   -1.293800
C      -1.396400    7.848700   -0.134100
H      -2.325000    8.321800    0.170300
C      -0.163200    8.365500    0.316300
H      -0.151800    9.238700    0.962100
C       1.022600    7.772100   -0.044900
H       1.966600    8.172300    0.311500
C       1.033500    6.618100   -0.867400
C       2.250300    5.952000   -1.220800
C       3.468700    2.858700   -2.723500
H       2.571900    2.246400   -2.716100
C       4.642800    2.285400   -3.178000
C       4.585100    0.903300   -3.637900
C      -0.327100   -0.040800    0.595900
C       0.983100   -0.422400    0.303500
C       2.000000    0.520100    0.120200
C       1.668500    1.870400    0.239600
C       0.389600    2.282000    0.630900
C      -0.602300    1.313600    0.800600
H       1.231300   -1.481100    0.296000
C       3.409400    0.078200   -0.157500
H       3.522800   -0.248200   -1.197000
H       4.126700    0.885800    0.013500
H       3.682600   -0.759200    0.492500
H       2.444300    2.618200    0.109000
H      -1.597400    1.628500    1.110800
C      -1.415300   -1.062600    0.696500
H      -1.028800   -2.041000    0.981100
H      -2.186300   -0.787300    1.416900
H      -1.920400   -1.168200   -0.270700
C       0.099800    3.717300    0.933100
H      -0.944700    3.975000    0.740900
H       0.295000    3.919700    1.988100
H       0.748400    4.378400    0.361500
C       8.147000    0.762800    1.125400
C       8.126200   -0.620700    1.333800
C       8.185200   -1.462000    0.225800
C       8.272200   -0.952100   -1.074200
C       8.302400    0.429400   -1.245800
C       8.238700    1.302900   -0.154900
H       8.143300    1.434000    1.978400
H       8.432400    0.833200   -2.245100
C       8.325900    2.790400   -0.362200
H       9.220100    3.035900   -0.949300
H       7.460400    3.177000   -0.912900
H       8.374300    3.319700    0.594300
H       8.217200   -2.536100    0.380800
C       8.102300   -1.181400    2.729900
H       8.944300   -0.779500    3.308200
H       7.179400   -0.913600    3.259200
H       8.181600   -2.273400    2.716800
C       8.385200   -1.879600   -2.253600
H       7.489600   -2.504300   -2.361000
H       8.519000   -1.316100   -3.182900
H       9.244700   -2.550200   -2.126000
C      -7.851400    1.519600    0.824400
C      -8.402500    1.609600   -0.460000
C      -7.716500    1.140600   -1.578000
C      -6.451800    0.575300   -1.397400
C      -5.872900    0.482400   -0.136800
C      -6.587400    0.955300    0.967600
H      -9.363700    2.093500   -0.598200
C      -8.277500    1.278500   -2.967000
H      -7.597600    1.876900   -3.587900
H      -8.375600    0.298500   -3.451300
H      -9.259200    1.762100   -2.956300
H      -6.125400    0.927200    1.951400
H      -5.891000    0.236200   -2.263400
C      -4.493400   -0.075300    0.036800
H      -4.509000   -1.057000    0.524200
H      -3.985800   -0.188900   -0.925400
H      -3.892600    0.591300    0.664300
C      -8.585600    2.058300    2.021900
H      -8.884000    3.099700    1.851900
H      -9.489000    1.472800    2.235000
H      -7.948000    2.027500    2.912000
