# Supplementary material for: Chiral self-sorting and guest recognition of porous aromatic cages
Source: Nat Commun. 2022 Jul 11;13:4011. doi: 10.1038/s41467-022-31785-4 (PMC9273608; doi:10.1038/s41467-022-31785-4)
Supplement: Supplementary file 2 — Source Data [file 41467_2022_31785_MOESM2_ESM.zip › DFT simulated structure/The simulated structure/1-S toluene.xyz]

597
Molecule
O       7.563500    1.448000    4.985600
N       4.691200    3.704100    3.311400
H       3.816900    3.264400    3.007500
C       4.889000    5.079100    3.138000
C       6.188600    5.636800    3.255300
H       7.041100    4.995300    3.445700
C       6.384000    6.977400    3.082300
H       7.385300    7.392300    3.165200
C       5.309200    7.843800    2.770700
C       5.499900    9.232000    2.580100
H       6.501500    9.640300    2.690000
C       4.443600   10.048700    2.258700
H       4.599400   11.113500    2.113500
C       3.151500    9.501100    2.113100
H       2.319100   10.149600    1.856000
C       2.934900    8.156100    2.291000
H       1.938200    7.742700    2.177300
C       4.004200    7.287700    2.628100
C       3.805300    5.887200    2.822700
C       5.565300    2.862500    3.861200
H       6.496900    3.270800    4.241600
C       5.407400    1.503000    4.021400
C       6.541500    0.817000    4.636500
O       3.152700    2.551400   -3.081100
N       3.133300    4.649000    0.442300
H       4.034500    5.141500    0.605500
C       2.126800    4.727000    1.405400
C       0.819000    4.247400    1.156700
H       0.568700    3.858600    0.176400
C      -0.131700    4.304600    2.139600
H      -1.134200    3.916600    1.978700
C       0.153900    4.877500    3.401800
C      -0.835700    4.956700    4.409900
H      -1.808900    4.516200    4.210100
C      -0.561100    5.571300    5.605900
H      -1.320300    5.622900    6.379700
C       0.718900    6.119000    5.840300
H       0.927600    6.602400    6.790600
C       1.707300    6.035500    4.889900
H       2.692400    6.450100    5.080100
C       1.454000    5.411100    3.642600
C       2.447800    5.311100    2.626300
C       3.161600    3.952000   -0.688900
H       2.294200    3.362600   -0.972700
C       4.278600    3.923800   -1.513600
C       4.205100    3.141100   -2.740900
O       5.178100   -2.592000    4.668400
N       8.710400   -0.819400    5.511700
H       8.671900    0.214500    5.484300
C       9.927900   -1.450200    5.747700
C      10.057100   -2.861200    5.706300
H       9.192300   -3.481200    5.498200
C      11.274700   -3.444500    5.917500
H      11.369100   -4.526700    5.882600
C      12.431100   -2.667400    6.173700
C      13.697500   -3.260400    6.384300
H      13.777900   -4.344000    6.349200
C      14.805700   -2.485400    6.625200
H      15.774200   -2.950100    6.784400
C      14.686100   -1.079800    6.663300
H      15.565900   -0.471300    6.851400
C      13.469600   -0.473800    6.463300
H      13.382400    0.607600    6.492900
C      12.307400   -1.246800    6.214300
C      11.033100   -0.645600    6.003000
C       7.542700   -1.367600    5.186200
H       7.429500   -2.448100    5.204600
C       6.446700   -0.621200    4.797800
C       5.236500   -1.359200    4.457500
O       3.294600    1.425400    2.998000
N       2.879200   -2.634200    3.542900
H       3.693900   -3.047500    4.037200
C       1.858000   -3.468600    3.084600
C       0.624000   -2.945000    2.638600
H       0.454700   -1.877100    2.669100
C      -0.351400   -3.781700    2.172500
H      -1.286000   -3.383100    1.787500
C      -0.168800   -5.184800    2.172600
C      -1.196200   -6.055900    1.739900
H      -2.116200   -5.618800    1.361000
C      -1.028300   -7.416400    1.803500
H      -1.821000   -8.079300    1.472000
C       0.186600   -7.955900    2.278700
H       0.314000   -9.034100    2.319800
C       1.212800   -7.135200    2.680000
H       2.146500   -7.557000    3.038900
C       1.062700   -5.725600    2.648500
C       2.089500   -4.840100    3.089500
C       3.021500   -1.325300    3.373300
H       2.255800   -0.777500    2.832100
C       4.138300   -0.634200    3.830700
C       4.216300    0.798700    3.575800
O      10.922300    2.560500   -0.031400
N      10.873300    0.875400    3.661000
H      10.929900   -0.156500    3.662500
C      10.800800    1.566300    4.866900
C      10.634300    2.974100    4.904200
H      10.557400    3.537000    3.981100
C      10.550500    3.625900    6.101600
H      10.417500    4.704500    6.121900
C      10.621300    2.924500    7.330100
C      10.528800    3.588500    8.575100
H      10.403900    4.668500    8.581400
C      10.591200    2.885600    9.753600
H      10.518100    3.404200   10.704800
C      10.747700    1.483500    9.727600
H      10.793300    0.931100   10.661700
C      10.840600    0.809800    8.533800
H      10.959700   -0.268800    8.520500
C      10.782900    1.507600    7.300900
C      10.877600    0.834900    6.047400
C      10.870200    1.376400    2.427000
H      10.829300    2.452900    2.287500
C      10.933900    0.600300    1.288000
C      10.960500    1.311900    0.012900
O       5.554100    5.302100   -0.073300
N       8.998400    4.990000   -2.149200
H       8.912400    4.490900   -3.050600
C      10.247400    5.444300   -1.733600
C      10.421900    6.121200   -0.500300
H       9.570700    6.306800    0.144900
C      11.665900    6.536700   -0.116700
H      11.794700    7.053500    0.830700
C      12.804800    6.304000   -0.926400
C      14.097500    6.723800   -0.535800
H      14.212900    7.240900    0.413500
C      15.187300    6.481200   -1.336000
H      16.176100    6.806100   -1.026700
C      15.022200    5.804500   -2.563400
H      15.887600    5.612600   -3.191100
C      13.779200    5.384900   -2.971100
H      13.656700    4.864200   -3.915500
C      12.635300    5.622700   -2.168100
C      11.334500    5.198300   -2.564600
C       7.843800    5.041900   -1.492100
H       7.795500    5.544000   -0.530000
C       6.676300    4.473200   -1.963800
C       5.498000    4.615000   -1.118700
O       7.551400   -4.890100   -1.047700
N       4.452900   -4.762500    1.532700
H       3.594500   -4.286500    1.230500
C       4.533700   -5.306700    2.817800
C       5.773400   -5.766000    3.332900
H       6.674800   -5.688200    2.736300
C       5.850500   -6.279300    4.596500
H       6.806900   -6.622500    4.982600
C       4.709700   -6.357900    5.430300
C       4.779200   -6.875000    6.744700
H       5.737800   -7.230400    7.114700
C       3.661200   -6.923300    7.540800
H       3.724100   -7.321000    8.549300
C       2.426900   -6.450200    7.047300
H       1.545600   -6.486000    7.681100
C       2.327600   -5.942700    5.774500
H       1.375000   -5.580400    5.402400
C       3.462700   -5.884700    4.926000
C       3.385600   -5.363700    3.599300
C       5.421500   -4.750400    0.617600
H       6.349100   -5.270300    0.837500
C       5.360300   -4.127900   -0.611100
C       6.556000   -4.240800   -1.440800
O       7.675600    3.594600   -3.912000
N       4.463700    1.482700   -5.126300
H       3.597300    1.591600   -4.582900
C       4.520000    0.518400   -6.136400
C       5.711500    0.289600   -6.869900
H       6.597300    0.883100   -6.675100
C       5.754900   -0.688900   -7.822800
H       6.672900   -0.860500   -8.378800
C       4.627600   -1.499400   -8.100200
C       4.666500   -2.526400   -9.071600
H       5.590200   -2.689400   -9.621400
C       3.562500   -3.307000   -9.313000
H       3.602300   -4.094900  -10.059200
C       2.373100   -3.087600   -8.585800
H       1.504100   -3.710500   -8.776600
C       2.303200   -2.095900   -7.637900
H       1.386400   -1.931900   -7.081200
C       3.424700   -1.270900   -7.369300
C       3.381300   -0.239000   -6.386200
C       5.469300    2.220500   -4.664500
H       6.431300    2.168900   -5.165300
C       5.404200    3.048200   -3.560700
C       6.653600    3.711500   -3.197200
O      11.109000   -1.597200   -2.243500
N      11.034500    2.422700   -2.642500
H      11.027500    2.950000   -1.754600
C      10.984800    3.097300   -3.859400
C      10.757500    2.404500   -5.075700
H      10.602500    1.331600   -5.068600
C      10.696300    3.090100   -6.255900
H      10.514200    2.554000   -7.183600
C      10.844900    4.497900   -6.300000
C      10.775200    5.218600   -7.514700
H      10.610700    4.668600   -8.438000
C      10.908600    6.585600   -7.530400
H      10.852800    7.130100   -8.468200
C      11.115500    7.285400   -6.322700
H      11.217300    8.366600   -6.339600
C      11.187100    6.614000   -5.126200
H      11.345800    7.157500   -4.200300
C      11.056800    5.202900   -5.078100
C      11.130600    4.479700   -3.852200
C      11.066100    1.106400   -2.447500
H      11.122400    0.444500   -3.306600
C      11.046900    0.515500   -1.201400
C      11.079900   -0.939800   -1.176000
O       5.464000   -2.169000   -4.278200
N       8.785300   -4.233600   -3.234700
H       8.699700   -4.747900   -2.341200
C      10.004000   -4.215800   -3.904800
C      10.195000   -3.436000   -5.073400
H       9.379900   -2.840400   -5.468700
C      11.410800   -3.417400   -5.695900
H      11.551900   -2.814500   -6.589200
C      12.507200   -4.161700   -5.195600
C      13.772300   -4.142400   -5.827200
H      13.897600   -3.540400   -6.723800
C      14.823800   -4.865200   -5.318600
H      15.791800   -4.843000   -5.810100
C      14.645900   -5.637000   -4.150800
H      15.480900   -6.204400   -3.750000
C      13.428900   -5.676600   -3.514500
H      13.298400   -6.271200   -2.616100
C      12.323600   -4.944200   -4.017000
C      11.049500   -4.966900   -3.377800
C       7.665600   -3.580200   -3.542000
H       7.612800   -3.008400   -4.463700
C       6.551100   -3.570100   -2.729000
C       5.425700   -2.756000   -3.171700
O      10.937600   -1.445800    2.468700
N      11.005600   -3.780800   -0.852000
H      11.106300   -3.249800   -1.734800
C      10.834500   -5.160600   -0.897500
C      10.634800   -5.922900    0.280900
H      10.623100   -5.434700    1.248700
C      10.445400   -7.273500    0.201900
H      10.290000   -7.851900    1.108900
C      10.437400   -7.945500   -1.045100
C      10.233600   -9.341700   -1.138800
H      10.082300   -9.908700   -0.223600
C      10.222900   -9.970700   -2.359900
H      10.064300  -11.043100   -2.421800
C      10.415300   -9.219500   -3.538800
H      10.402500   -9.720300   -4.502500
C      10.616300   -7.861600   -3.480600
H      10.762600   -7.288800   -4.390700
C      10.635900   -7.184300   -2.235100
C      10.841800   -5.776600   -2.144800
C      10.979700   -2.977000    0.210400
H      10.889700   -3.403600    1.205400
C      11.043900   -1.601300    0.117400
C      10.970900   -0.852000    1.368900
O       3.173600   -3.319600   -0.307200
N       3.124800   -1.177800   -3.788400
H       3.952600   -1.347800   -4.385500
C       2.052100   -0.441900   -4.291200
C       0.902700   -0.166400   -3.509200
H       0.874900   -0.432200   -2.457800
C      -0.170700    0.468400   -4.072900
H      -1.056300    0.684800   -3.482500
C      -0.149300    0.889400   -5.426700
C      -1.259400    1.539600   -6.014000
H      -2.146900    1.684000   -5.406300
C      -1.203300    1.981500   -7.312800
H      -2.055700    2.490300   -7.751900
C      -0.029100    1.792700   -8.071600
H       0.011800    2.152500   -9.095900
C       1.065400    1.163500   -7.528900
H       1.965100    1.020300   -8.118900
C       1.034500    0.687100   -6.194000
C       2.139900    0.005400   -5.604700
C       3.200700   -1.835200   -2.636800
H       2.379900   -1.744300   -1.933500
C       4.276900   -2.636100   -2.288800
C       4.203700   -3.352800   -1.022200
O      -7.440800    4.510200    3.394000
N      -4.360600    2.318100    4.765900
H      -3.511300    2.256800    4.193700
C      -4.456800    1.547500    5.930900
C      -5.667100    1.482500    6.667700
H      -6.536500    2.045300    6.347800
C      -5.755300    0.693800    7.780200
H      -6.688200    0.648500    8.336300
C      -4.659500   -0.085900    8.221100
C      -4.745600   -0.922200    9.358400
H      -5.681300   -0.956400    9.911100
C      -3.671400   -1.680500    9.755000
H      -3.746900   -2.321400   10.628400
C      -2.466100   -1.630500    9.022700
H      -1.620900   -2.235900    9.336900
C      -2.350900   -0.825800    7.915300
H      -1.421900   -0.791500    7.355500
C      -3.440700   -0.027800    7.483900
C      -3.347900    0.813700    6.336300
C      -5.332100    3.043200    4.216100
H      -6.253000    3.184500    4.774100
C      -5.299000    3.622800    2.964300
C      -6.529900    4.301500    2.562000
O      -3.198500   -3.086200    0.694800
N      -3.056500   -0.587300    3.944300
H      -3.891100   -0.664400    4.552500
C      -1.983500    0.211200    4.344200
C      -0.819500    0.334500    3.551200
H      -0.779800   -0.122100    2.571200
C       0.243500    1.071400    3.991700
H       1.132400    1.180800    3.376700
C       0.216600    1.706700    5.256900
C       1.341200    2.409300    5.747700
H       2.228400    2.456600    5.123100
C       1.302000    3.012700    6.980200
H       2.168800    3.549800    7.352100
C       0.124300    2.955000    7.755200
H       0.096300    3.443600    8.725200
C      -0.990000    2.293300    7.296800
H      -1.891100    2.254200    7.900600
C      -0.971400    1.634200    6.041800
C      -2.085700    0.886200    5.555400
C      -3.134500   -1.395800    2.892200
H      -2.319000   -1.403900    2.175000
C      -4.208500   -2.245800    2.671000
C      -4.158900   -3.113500    1.502500
O      -5.760700    4.768400   -1.003400
N      -8.933400    5.351500    1.462800
H      -8.720300    5.144100    2.456200
C     -10.237200    5.676000    1.097400
C     -10.548800    6.144200   -0.202700
H      -9.757500    6.284200   -0.931000
C     -11.842900    6.431700   -0.533800
H     -12.079700    6.793200   -1.531000
C     -12.895200    6.272300    0.401500
C     -14.238900    6.560400    0.066700
H     -14.461200    6.914200   -0.936900
C     -15.244800    6.393400    0.987000
H     -16.273500    6.615400    0.719400
C     -14.941100    5.927600    2.284000
H     -15.740500    5.792500    3.006700
C     -13.645600    5.641500    2.640800
H     -13.417400    5.282400    3.639100
C     -12.585100    5.807900    1.714700
C     -11.232400    5.514700    2.054700
C      -7.888600    5.116900    0.675200
H      -7.979000    5.263300   -0.397600
C      -6.677900    4.658100    1.162900
C      -5.604600    4.457000    0.198700
O      -3.112400    2.916700    2.450800
N      -3.291400    4.124500   -1.453300
H      -4.204100    4.532100   -1.721500
C      -2.241700    4.090000   -2.374300
C      -1.026900    3.423300   -2.084600
H      -0.929200    2.834900   -1.181200
C       0.010800    3.460600   -2.974000
H       0.939300    2.934800   -2.768200
C      -0.113600    4.138700   -4.211600
C       0.955000    4.171900   -5.137500
H       1.887600    3.689100   -4.859700
C       0.800900    4.787000   -6.355400
H       1.620200    4.799400   -7.067400
C      -0.430900    5.387600   -6.691300
H      -0.547900    5.865700   -7.659800
C      -1.487200    5.369700   -5.812000
H      -2.431700    5.832600   -6.079500
C      -1.358300    4.749500   -4.544200
C      -2.427800    4.719500   -3.599100
C      -3.268800    3.758900   -0.177200
H      -2.352500    3.343200    0.224500
C      -4.349200    3.895000    0.679400
C      -4.178000    3.449400    2.056600
O     -10.574300   -1.231600    2.616100
N     -10.618600    2.819900    2.497400
H     -10.678000    3.213300    1.543400
C     -10.584300    3.665700    3.601500
C     -10.226800    3.179500    4.884200
H      -9.965000    2.135000    5.012600
C     -10.176200    4.029600    5.952700
H      -9.894500    3.652300    6.932400
C     -10.464400    5.408800    5.810200
C     -10.403200    6.299900    6.906700
H     -10.134400    5.905600    7.883500
C     -10.672900    7.636600    6.743300
H     -10.622300    8.312900    7.591300
C     -11.013000    8.133400    5.467100
H     -11.221100    9.192000    5.341100
C     -11.080400    7.293400    4.382100
H     -11.340900    7.682800    3.403300
C     -10.812300    5.907600    4.519300
C     -10.878500    5.012100    3.411700
C     -10.595400    1.488800    2.484700
H     -10.576400    0.946200    3.426000
C     -10.626100    0.742100    1.325100
C     -10.642500   -0.707300    1.481700
O      -5.391400   -1.497800    4.578600
N      -8.604100   -3.896400    3.991000
H      -8.479900   -4.574200    3.217600
C      -9.843100   -3.791300    4.615800
C     -10.046300   -2.927300    5.720800
H      -9.219600   -2.347300    6.115100
C     -11.282000   -2.826800    6.295000
H     -11.432500   -2.163500    7.142600
C     -12.384000   -3.572200    5.808100
C     -13.669000   -3.469500    6.389800
H     -13.806500   -2.798100    7.233800
C     -14.724100   -4.198800    5.898400
H     -15.707300   -4.111700    6.350900
C     -14.530300   -5.062100    4.799100
H     -15.368300   -5.634100    4.411500
C     -13.293700   -5.185100    4.213300
H     -13.150300   -5.849700    3.367400
C     -12.184400   -4.447900    4.699600
C     -10.891100   -4.553200    4.109700
C      -7.530900   -3.123400    4.148500
H      -7.528600   -2.355900    4.917400
C      -6.411800   -3.221000    3.344800
C      -5.333100   -2.270200    3.595900
O      -7.634000    0.733100   -5.443500
N      -4.696900    3.178200   -4.203900
H      -3.838000    2.755600   -3.833800
C      -4.839800    4.570100   -4.212500
C      -6.093500    5.170800   -4.493300
H      -6.961800    4.554700   -4.696300
C      -6.224800    6.530500   -4.478500
H      -7.190500    6.981900   -4.690400
C      -5.130700    7.373700   -4.168000
C      -5.259700    8.781600   -4.131700
H      -6.226400    9.222600   -4.361900
C      -4.187900    9.577000   -3.807800
H      -4.296300   10.657100   -3.781300
C      -2.942100    8.988200   -3.503500
H      -2.098500    9.620500   -3.242400
C      -2.785200    7.623700   -3.531700
H      -1.824700    7.177300   -3.296500
C      -3.871100    6.776400   -3.868600
C      -3.734600    5.356700   -3.908500
C      -5.606100    2.285800   -4.587500
H      -6.537400    2.644400   -5.016200
C      -5.477500    0.914600   -4.499100
C      -6.636800    0.154500   -4.958100
O      -7.333300   -4.917800    1.987100
N      -4.458000   -4.910400   -0.816100
H      -3.630400   -4.320400   -0.684000
C      -4.637300   -5.627900   -2.004300
C      -5.920000   -6.127900   -2.349800
H      -6.771100   -5.931500   -1.708000
C      -6.103900   -6.815200   -3.515700
H      -7.092700   -7.185000   -3.774500
C      -5.035000   -7.034600   -4.416600
C      -5.215300   -7.733600   -5.632700
H      -6.202800   -8.122400   -5.868500
C      -4.167100   -7.914700   -6.501200
H      -4.314700   -8.452100   -7.433200
C      -2.894000   -7.396600   -6.182500
H      -2.068000   -7.538600   -6.873300
C      -2.687700   -6.712700   -5.009000
H      -1.705400   -6.317700   -4.772100
C      -3.748700   -6.513700   -4.089000
C      -3.559800   -5.810100   -2.860500
C      -5.335200   -4.851500    0.185300
H      -6.208600   -5.494700    0.135600
C      -5.253300   -4.044900    1.299300
C      -6.388000   -4.125900    2.211700
O     -10.853300   -1.651100   -2.074400
N     -10.689000   -3.574400    1.489900
H     -10.687000   -2.948000    2.312300
C     -10.574500   -4.950400    1.662500
C     -10.336800   -5.810100    0.560200
H     -10.237200   -5.397200   -0.437400
C     -10.199500   -7.155400    0.753700
H     -10.009900   -7.807800   -0.094700
C     -10.278900   -7.725300    2.047900
C     -10.127400   -9.115000    2.260900
H      -9.952700   -9.757600    1.401500
C     -10.195000   -9.644300    3.526500
H     -10.076400  -10.712700    3.680200
C     -10.415500   -8.795400    4.631800
H     -10.464400   -9.217300    5.631400
C     -10.566200   -7.441000    4.457400
H     -10.734000   -6.793700    5.312100
C     -10.505600   -6.864800    3.163100
C     -10.660600   -5.462800    2.952600
C     -10.748100   -2.895500    0.344800
H     -10.797600   -3.437700   -0.594900
C     -10.747600   -1.517900    0.278400
C     -10.781000   -0.927000   -1.054000
O      -5.430600   -3.226000   -4.180500
N      -8.901500   -1.525600   -5.365100
H      -8.814600   -0.516300   -5.581100
C     -10.161100   -2.117900   -5.382200
C     -10.338800   -3.500100   -5.125600
H      -9.479300   -4.132500   -4.932500
C     -11.594800   -4.038800   -5.120800
H     -11.727900   -5.099000   -4.922100
C     -12.740200   -3.242800   -5.368300
C     -14.044700   -3.788800   -5.359200
H     -14.164100   -4.850100   -5.155900
C     -15.140600   -2.996000   -5.598100
H     -16.138300   -3.424400   -5.587100
C     -14.970300   -1.619100   -5.856300
H     -15.840500   -0.996300   -6.042300
C     -13.716100   -1.058900   -5.873300
H     -13.589000    0.000600   -6.071800
C     -12.565800   -1.851600   -5.631900
C     -11.253700   -1.297100   -5.638700
C      -7.750600   -2.043400   -4.946100
H      -7.694300   -3.097700   -4.690200
C      -6.606800   -1.284700   -4.777900
C      -5.425600   -1.975900   -4.279300
O     -10.606200    2.626500   -0.099000
N     -10.817400    0.496900   -3.543700
H     -10.903100   -0.524400   -3.407500
C     -10.823100    1.024900   -4.830800
C     -10.592400    2.403900   -5.066100
H     -10.401300    3.072400   -4.234300
C     -10.586600    2.892300   -6.342000
H     -10.402800    3.949500   -6.515600
C     -10.804700    2.046400   -7.456900
C     -10.795300    2.540100   -8.781900
H     -10.618400    3.600800   -8.941500
C     -11.001600    1.698400   -9.847800
H     -10.991400    2.086800  -10.861700
C     -11.224600    0.323100   -9.624200
H     -11.384900   -0.339100  -10.470100
C     -11.239200   -0.187000   -8.348600
H     -11.410600   -1.245800   -8.182700
C     -11.032100    0.656900   -7.228100
C     -11.042400    0.155300   -5.894100
C     -10.717500    1.148900   -2.386800
H     -10.649500    2.233100   -2.387400
C     -10.711500    0.520500   -1.158000
C     -10.639500    1.381600    0.018600
O      -3.349200    0.973500   -3.501900
N      -3.031600   -3.123900   -3.292500
H      -3.904000   -3.594700   -3.605100
C      -1.969600   -3.897600   -2.819700
C      -0.673200   -3.356900   -2.647600
H      -0.472500   -2.330500   -2.932700
C       0.330900   -4.138700   -2.144400
H       1.327200   -3.733900   -1.996300
C       0.112100   -5.496600   -1.813700
C       1.149200   -6.300700   -1.284700
H       2.103500   -5.830800   -1.061300
C       0.941200   -7.636800   -1.050300
H       1.737200   -8.248800   -0.638400
C      -0.317200   -8.214400   -1.326600
H      -0.471300   -9.273800   -1.141800
C      -1.354200   -7.450600   -1.804000
H      -2.324800   -7.897100   -1.996900
C      -1.172200   -6.067400   -2.055600
C      -2.220900   -5.239600   -2.551200
C      -3.136700   -1.802200   -3.374400
H      -2.310200   -1.184400   -3.034300
C      -4.276800   -1.179800   -3.871200
C      -4.303100    0.276300   -3.924500
C       0.995600    0.890300    0.560200
C      -0.376100    1.106600    0.463100
C      -1.255700    0.097600    0.046900
C      -0.714800   -1.164400   -0.209700
C       0.654900   -1.396700   -0.089500
C       1.521300   -0.367400    0.269700
H       1.650300    1.677100    0.922500
H      -0.789900    2.049300    0.804800
H       1.056000   -2.392200   -0.239700
C      -2.731500    0.348400   -0.077300
H      -2.966400    0.834900   -1.032700
H      -3.294600   -0.588500   -0.048100
H      -3.093000    0.994600    0.729300
H      -1.381700   -1.985000   -0.454100
H       2.588400   -0.557500    0.353300
C      -7.512200   -1.327600    0.833000
C      -7.167400   -0.162400    1.512400
C      -6.598200    0.903400    0.823600
C      -6.379400    0.797400   -0.548200
C      -6.716900   -0.374900   -1.217100
C      -7.283700   -1.457700   -0.538000
H      -7.980100   -2.144700    1.373000
H      -7.340500   -0.094300    2.583100
H      -6.542800   -0.452300   -2.284200
C      -7.660800   -2.718800   -1.266200
H      -8.577200   -2.570000   -1.851500
H      -6.871800   -3.034300   -1.957800
H      -7.843500   -3.532900   -0.556500
H      -6.331100    1.811900    1.350500
H      -5.943400    1.629100   -1.096800
C       7.396800   -1.465900    0.484800
C       7.842400   -1.260700   -0.817400
C       7.350000   -0.206800   -1.590600
C       6.387600    0.634500   -1.022900
C       5.928400    0.428400    0.274300
C       6.435600   -0.624000    1.033500
H       7.804500   -2.286800    1.068600
H       8.580500   -1.932400   -1.245000
H       5.178500    1.092700    0.698000
C       7.823400   -0.007400   -3.004400
H       7.079500   -0.390000   -3.715000
H       7.989800    1.052500   -3.227300
H       8.759400   -0.549500   -3.175900
H       6.085900   -0.783300    2.046000
H       5.996000    1.461300   -1.606000
