# Supplementary material for: Chiral self-sorting and guest recognition of porous aromatic cages
Source: Nat Commun. 2022 Jul 11;13:4011. doi: 10.1038/s41467-022-31785-4 (PMC9273608; doi:10.1038/s41467-022-31785-4)
Supplement: Supplementary file 2 — Source Data [file 41467_2022_31785_MOESM2_ESM.zip › DFT simulated structure/The simulated structure/1-S.xyz]

552
Molecule
O      28.278500   30.077600    9.098300
N      31.201700   27.247000    8.985300
H      31.214700   26.642500    9.598700
C      32.168000   27.161400    7.957200
C      33.127600   26.225800    8.008600
C      28.234000   29.159200   10.016700
C      30.273000   28.196300    9.074400
H      30.258600   28.881600    8.444100
C      29.289500   28.179200   10.119500
C      32.065200   28.162000    6.874300
H      31.393800   28.805900    6.820200
C      34.076800   26.116200    6.936000
C      33.134400   28.021500    5.907900
H      33.161000   28.632900    5.207300
C      34.049400   27.116800    5.935300
C      35.139100   27.123700    4.927800
H      35.171100   27.759400    4.251000
C      35.087700   25.146400    6.997700
H      35.107900   24.476500    7.641800
C      36.091800   26.150400    5.044400
H      36.768000   26.124300    4.408500
C      36.108900   25.290300    5.955900
H      36.826600   24.695600    5.972600
O      30.077600   26.232700   11.144200
N      27.247000   26.119600   14.067300
H      26.642500   26.733000   14.080400
C      27.161400   25.091500   15.033700
C      26.225800   25.142900   15.993200
C      29.159200   27.151100   11.099600
C      28.196300   26.208700   13.138600
H      28.881600   25.578400   13.124300
C      28.179200   27.253900   12.155100
C      28.162000   24.008700   14.930900
H      28.805900   23.954500   14.259500
C      26.116200   24.070300   16.942400
C      28.021500   23.042300   16.000100
H      28.632900   22.341700   16.026600
C      27.116800   23.069700   16.915000
C      27.123700   22.062200   18.004800
H      27.759400   21.385400   18.036800
C      25.146400   24.132000   17.953400
H      24.476500   24.776200   17.973600
C      26.150400   22.178700   18.957400
H      26.124300   21.542900   19.633600
C      25.290300   23.090300   18.974600
H      24.695600   23.106900   19.692300
O      26.232700   28.278500   12.943300
N      26.119600   31.201700   10.112700
H      26.733000   31.214700    9.508200
C      25.091500   32.168000   10.027000
C      25.142900   33.127600    9.091500
C      27.151100   28.234000   12.024900
C      26.208700   30.273000   11.061900
H      25.578400   30.258600   11.747200
C      27.253900   29.289500   11.044800
C      24.008700   32.065200   11.027700
H      23.954500   31.393800   11.671500
C      24.070300   34.076800    8.981800
C      23.042300   33.134400   10.887200
H      22.341700   33.161000   11.498600
C      23.069700   34.049400    9.982500
C      22.062200   35.139100    9.989300
H      21.385400   35.171100   10.625000
C      24.132000   35.087700    8.012000
H      24.776200   35.107900    7.342100
C      22.178700   36.091800    9.016100
H      21.542900   36.768000    8.989900
C      23.090300   36.108900    8.156000
H      23.106900   36.826600    7.561300
O      28.278500   21.325400    8.036000
N      31.201700   24.156000    8.149100
H      31.214700   24.760500    7.535700
C      32.168000   24.241700    9.177200
C      33.127600   25.177200    9.125800
C      28.234000   22.243800    7.117600
C      30.273000   23.206800    8.060000
H      30.258600   22.521500    8.690300
C      29.289500   23.223900    7.014800
C      32.065200   23.241000   10.260000
H      31.393800   22.597200   10.314200
C      34.076800   25.286900   10.198400
C      33.134400   23.381500   11.226400
H      33.161000   22.770100   11.927000
C      34.049400   24.286200   11.199000
C      35.139100   24.279400   12.206500
H      35.171100   23.643700   12.883300
C      35.087700   26.256700   10.136700
H      35.107900   26.926600    9.492500
C      36.091800   25.252600   12.090000
H      36.768000   25.278800   12.725800
C      36.108900   26.112700   11.178400
H      36.826600   26.707400   11.161800
O      25.170400   28.278500    4.191100
N      25.283400   31.201700    7.021700
H      24.670000   31.214700    7.626200
C      26.311500   32.168000    7.107300
C      26.260100   33.127600    8.042900
C      24.252000   28.234000    5.109500
C      25.194300   30.273000    6.072400
H      25.824600   30.258600    5.387100
C      24.149200   29.289500    6.089500
C      27.394400   32.065200    6.106700
H      27.448500   31.393800    5.462800
C      27.332700   34.076800    8.152500
C      28.360800   33.134400    6.247200
H      29.061400   33.161000    5.635800
C      28.333400   34.049400    7.151900
C      29.340900   35.139100    7.145000
H      30.017700   35.171100    6.509300
C      27.271000   35.087700    9.122300
H      26.626900   35.107900    9.792200
C      29.224300   36.091800    8.118300
H      29.860200   36.768000    8.144400
C      28.312800   36.108900    8.978400
H      28.296100   36.826600    9.573100
O      21.325400   26.232700    5.990200
N      24.156000   26.119600    3.067000
H      24.760500   26.733000    3.054000
C      24.241700   25.091500    2.100700
C      25.177200   25.142900    1.141100
C      22.243800   27.151100    6.034700
C      23.206800   26.208700    3.995700
H      22.521500   25.578400    4.010100
C      23.223900   27.253900    4.979200
C      23.241000   24.008700    2.203500
H      22.597200   23.954500    2.874900
C      25.286900   24.070300    0.191900
C      23.381500   23.042300    1.134300
H      22.770100   22.341700    1.107700
C      24.286200   23.069700    0.219300
C      24.279400   22.062200   -0.870400
H      23.643700   21.385400   -0.902400
C      26.256700   24.132000   -0.819000
H      26.926600   24.776200   -0.839200
C      25.252600   22.178700   -1.823100
H      25.278800   21.542900   -2.499300
C      26.112700   23.090300   -1.840200
H      26.707400   23.106900   -2.557900
O      23.124500   30.077600    8.036000
N      20.201400   27.247000    8.149100
H      20.188300   26.642500    7.535700
C      19.235000   27.161400    9.177200
C      18.275500   26.225800    9.125800
C      23.169100   29.159200    7.117600
C      21.130100   28.196300    8.060000
H      21.144400   28.881600    8.690300
C      22.113600   28.179200    7.014800
C      19.337800   28.162000   10.260000
H      20.009200   28.805900   10.314200
C      17.326300   26.116200   10.198400
C      18.268600   28.021500   11.226400
H      18.242100   28.632900   11.927000
C      17.353700   27.116800   11.199000
C      16.263900   27.123700   12.206500
H      16.231900   27.759400   12.883300
C      16.315300   25.146400   10.136700
H      16.295100   24.476500    9.492500
C      15.311300   26.150400   12.090000
H      14.635100   26.124300   12.725800
C      15.294100   25.290300   11.178400
H      14.576400   24.695600   11.161800
O      26.232700   23.124500    4.191100
N      26.119600   20.201400    7.021700
H      26.733000   20.188300    7.626200
C      25.091500   19.235000    7.107300
C      25.142900   18.275500    8.042900
C      27.151100   23.169100    5.109500
C      26.208700   21.130100    6.072400
H      25.578400   21.144400    5.387100
C      27.253900   22.113600    6.089500
C      24.008700   19.337800    6.106700
H      23.954500   20.009200    5.462800
C      24.070300   17.326300    8.152500
C      23.042300   18.268600    6.247200
H      22.341700   18.242100    5.635800
C      23.069700   17.353700    7.151900
C      22.062200   16.263900    7.145000
H      21.385400   16.231900    6.509300
C      24.132000   16.315300    9.122300
H      24.776200   16.295100    9.792200
C      22.178700   15.311300    8.118300
H      21.542900   14.635100    8.144400
C      23.090300   15.294100    8.978400
H      23.106900   14.576400    9.573100
O      23.124500   21.325400    9.098300
N      20.201400   24.156000    8.985300
H      20.188300   24.760500    9.598700
C      19.235000   24.241700    7.957200
C      18.275500   25.177200    8.008600
C      23.169100   22.243800   10.016700
C      21.130100   23.206800    9.074400
H      21.144400   22.521500    8.444100
C      22.113600   23.223900   10.119500
C      19.337800   23.241000    6.874300
H      20.009200   22.597200    6.820200
C      17.326300   25.286900    6.936000
C      18.268600   23.381500    5.907900
H      18.242100   22.770100    5.207300
C      17.353700   24.286200    5.935300
C      16.263900   24.279400    4.927800
H      16.231900   23.643700    4.251000
C      16.315300   26.256700    6.997700
H      16.295100   26.926600    7.641800
C      15.311300   25.252600    5.044400
H      14.635100   25.278800    4.408500
C      15.294100   26.112700    5.955900
H      14.576400   26.707400    5.972600
O      30.077600   25.170400    5.990200
N      27.247000   25.283400    3.067000
H      26.642500   24.670000    3.054000
C      27.161400   26.311500    2.100700
C      26.225800   26.260100    1.141100
C      29.159200   24.252000    6.034700
C      28.196300   25.194300    3.995700
H      28.881600   25.824600    4.010100
C      28.179200   24.149200    4.979200
C      28.162000   27.394400    2.203500
H      28.805900   27.448500    2.874900
C      26.116200   27.332700    0.191900
C      28.021500   28.360800    1.134300
H      28.632900   29.061400    1.107700
C      27.116800   28.333400    0.219300
C      27.123700   29.340900   -0.870400
H      27.759400   30.017700   -0.902400
C      25.146400   27.271000   -0.819000
H      24.476500   26.626900   -0.839200
C      26.150400   29.224300   -1.823100
H      26.124300   29.860200   -2.499300
C      25.290300   28.312800   -1.840200
H      24.695600   28.296100   -2.557900
O      21.325400   25.170400   11.144200
N      24.156000   25.283400   14.067300
H      24.760500   24.670000   14.080400
C      24.241700   26.311500   15.033700
C      25.177200   26.260100   15.993200
C      22.243800   24.252000   11.099600
C      23.206800   25.194300   13.138600
H      22.521500   25.824600   13.124300
C      23.223900   24.149200   12.155100
C      23.241000   27.394400   14.930900
H      22.597200   27.448500   14.259500
C      25.286900   27.332700   16.942400
C      23.381500   28.360800   16.000100
H      22.770100   29.061400   16.026600
C      24.286200   28.333400   16.915000
C      24.279400   29.340900   18.004800
H      23.643700   30.017700   18.036800
C      26.256700   27.271000   17.953400
H      26.926600   26.626900   17.973600
C      25.252600   29.224300   18.957400
H      25.278800   29.860200   19.633600
C      26.112700   28.312800   18.974600
H      26.707400   28.296100   19.692300
O      25.170400   23.124500   12.943300
N      25.283400   20.201400   10.112700
H      24.670000   20.188300    9.508200
C      26.311500   19.235000   10.027000
C      26.260100   18.275500    9.091500
C      24.252000   23.169100   12.024900
C      25.194300   21.130100   11.061900
H      25.824600   21.144400   11.747200
C      24.149200   22.113600   11.044800
C      27.394400   19.337800   11.027700
H      27.448500   20.009200   11.671500
C      27.332700   17.326300    8.981800
C      28.360800   18.268600   10.887200
H      29.061400   18.242100   11.498600
C      28.333400   17.353700    9.982500
C      29.340900   16.263900    9.989300
H      30.017700   16.231900   10.625000
C      27.271000   16.315300    8.012000
H      26.626900   16.295100    7.342100
C      29.224300   15.311300    9.016100
H      29.860200   14.635100    8.989900
C      28.312800   15.294100    8.156000
H      28.296100   14.576400    7.561300
O      12.758200   14.557300   -0.531200
N      15.588800   11.634200   -0.418100
H      16.193300   11.621200   -1.031500
C      15.674500   10.667800    0.610000
C      16.610000    9.708300    0.558600
C      13.676600   14.601900   -1.449600
C      14.639600   12.562900   -0.507200
H      13.954300   12.577300    0.123100
C      14.656700   13.546400   -1.552400
C      14.673900   10.770700    1.692900
H      14.030000   11.442000    1.747000
C      16.719700    8.759100    1.631200
C      14.814400    9.701500    2.659300
H      14.202900    9.674900    3.359800
C      15.719100    8.786500    2.631800
C      15.712200    7.696800    3.639300
H      15.076500    7.664700    4.316100
C      17.689500    7.748200    1.569500
H      18.359400    7.727900    0.925400
C      16.685400    6.744100    3.522800
H      16.711600    6.067900    4.158600
C      17.545600    6.726900    2.611300
H      18.140300    6.009300    2.594600
O      16.603200   12.758200   -2.577000
N      16.716300   15.588800   -5.500100
H      16.102900   16.193300   -5.513200
C      17.744300   15.674500   -6.466500
C      17.692900   16.610000   -7.426000
C      15.684800   13.676600   -2.532500
C      16.627200   14.639600   -4.571400
H      17.257400   13.954300   -4.557100
C      15.582000   14.656700   -3.587900
C      18.827200   14.673900   -6.363700
H      18.881400   14.030000   -5.692300
C      18.765500   16.719700   -8.375300
C      19.793600   14.814400   -7.432900
H      20.494200   14.202900   -7.459500
C      19.766200   15.719100   -8.347900
C      20.773700   15.712200   -9.437600
H      21.450500   15.076500   -9.469600
C      18.703900   17.689500   -9.386200
H      18.059700   18.359400   -9.406400
C      20.657200   16.685400  -10.390300
H      21.293000   16.711600  -11.066400
C      19.745600   17.545600  -10.407400
H      19.729000   18.140300  -11.125100
O      14.557300   16.603200   -4.376100
N      11.634200   16.716300   -1.545500
H      11.621200   16.102900   -0.941000
C      10.667800   17.744300   -1.459800
C       9.708300   17.692900   -0.524300
C      14.601900   15.684800   -3.457700
C      12.562900   16.627200   -2.494800
H      12.577300   17.257400   -3.180000
C      13.546400   15.582000   -2.477600
C      10.770700   18.827200   -2.460500
H      11.442000   18.881400   -3.104300
C       8.759100   18.765500   -0.414700
C       9.701500   19.793600   -2.320000
H       9.674900   20.494200   -2.931400
C       8.786500   19.766200   -1.415300
C       7.696800   20.773700   -1.422200
H       7.664700   21.450500   -2.057900
C       7.748200   18.703900    0.555200
H       7.727900   18.059700    1.225000
C       6.744100   20.657200   -0.448900
H       6.067900   21.293000   -0.422700
C       6.726900   19.745600    0.411200
H       6.009300   19.729000    1.005900
O      21.510500   14.557300    0.531200
N      18.679900   11.634200    0.418100
H      18.075400   11.621200    1.031500
C      18.594200   10.667800   -0.610000
C      17.658700    9.708300   -0.558600
C      20.592100   14.601900    1.449600
C      19.629100   12.562900    0.507200
H      20.314400   12.577300   -0.123100
C      19.612000   13.546400    1.552400
C      19.594800   10.770700   -1.692900
H      20.238700   11.442000   -1.747000
C      17.549000    8.759100   -1.631200
C      19.454300    9.701500   -2.659300
H      20.065800    9.674900   -3.359800
C      18.549600    8.786500   -2.631800
C      18.556500    7.696800   -3.639300
H      19.192200    7.664700   -4.316100
C      16.579200    7.748200   -1.569500
H      15.909300    7.727900   -0.925400
C      17.583300    6.744100   -3.522800
H      17.557100    6.067900   -4.158600
C      16.723100    6.726900   -2.611300
H      16.128400    6.009300   -2.594600
O      14.557300   17.665500    4.376100
N      11.634200   17.552400    1.545500
H      11.621200   18.165800    0.941000
C      10.667800   16.524400    1.459800
C       9.708300   16.575800    0.524300
C      14.601900   18.583900    3.457700
C      12.562900   17.641500    2.494800
H      12.577300   17.011300    3.180000
C      13.546400   18.686700    2.477600
C      10.770700   15.441500    2.460500
H      11.442000   15.387300    3.104300
C       8.759100   15.503200    0.414700
C       9.701500   14.475100    2.320000
H       9.674900   13.774500    2.931400
C       8.786500   14.502500    1.415300
C       7.696800   13.495000    1.422200
H       7.664700   12.818200    2.057900
C       7.748200   15.564800   -0.555200
H       7.727900   16.209000   -1.225000
C       6.744100   13.611500    0.448900
H       6.067900   12.975700    0.422700
C       6.726900   14.523100   -0.411200
H       6.009300   14.539700   -1.005900
O      16.603200   21.510500    2.577000
N      16.716300   18.679900    5.500100
H      16.102900   18.075400    5.513200
C      17.744300   18.594200    6.466500
C      17.692900   17.658700    7.426000
C      15.684800   20.592100    2.532500
C      16.627200   19.629100    4.571400
H      17.257400   20.314400    4.557100
C      15.582000   19.612000    3.587900
C      18.827200   19.594800    6.363700
H      18.881400   20.238700    5.692300
C      18.765500   17.549000    8.375300
C      19.793600   19.454300    7.432900
H      20.494200   20.065800    7.459500
C      19.766200   18.549600    8.347900
C      20.773700   18.556500    9.437600
H      21.450500   19.192200    9.469600
C      18.703900   16.579200    9.386200
H      18.059700   15.909300    9.406400
C      20.657200   17.583300   10.390300
H      21.293000   17.557100   11.066400
C      19.745600   16.723100   10.407400
H      19.729000   16.128400   11.125100
O      12.758200   19.711400    0.531200
N      15.588800   22.634500    0.418100
H      16.193300   22.647500    1.031500
C      15.674500   23.600900   -0.610000
C      16.610000   24.560400   -0.558600
C      13.676600   19.666800    1.449600
C      14.639600   21.705800    0.507200
H      13.954300   21.691400   -0.123100
C      14.656700   20.722300    1.552400
C      14.673900   23.498000   -1.692900
H      14.030000   22.826700   -1.747000
C      16.719700   25.509600   -1.631200
C      14.814400   24.567200   -2.659300
H      14.202900   24.593800   -3.359800
C      15.719100   25.482200   -2.631800
C      15.712200   26.571900   -3.639300
H      15.076500   26.604000   -4.316100
C      17.689500   26.520500   -1.569500
H      18.359400   26.540800   -0.925400
C      16.685400   27.524600   -3.522800
H      16.711600   28.200800   -4.158600
C      17.545600   27.541800   -2.611300
H      18.140300   28.259400   -2.594600
O      19.711400   16.603200    4.376100
N      22.634500   16.716300    1.545500
H      22.647500   16.102900    0.941000
C      23.600900   17.744300    1.459800
C      24.560400   17.692900    0.524300
C      19.666800   15.684800    3.457700
C      21.705800   16.627200    2.494800
H      21.691400   17.257400    3.180000
C      20.722300   15.582000    2.477600
C      23.498000   18.827200    2.460500
H      22.826700   18.881400    3.104300
C      25.509600   18.765500    0.414700
C      24.567200   19.793600    2.320000
H      24.593800   20.494200    2.931400
C      25.482200   19.766200    1.415300
C      26.571900   20.773700    1.422200
H      26.604000   21.450500    2.057900
C      26.520500   18.703900   -0.555200
H      26.540800   18.059700   -1.225000
C      27.524600   20.657200    0.448900
H      28.200800   21.293000    0.422700
C      27.541800   19.745600   -0.411200
H      28.259400   19.729000   -1.005900
O      21.510500   19.711400   -0.531200
N      18.679900   22.634500   -0.418100
H      18.075400   22.647500   -1.031500
C      18.594200   23.600900    0.610000
C      17.658700   24.560400    0.558600
C      20.592100   19.666800   -1.449600
C      19.629100   21.705800   -0.507200
H      20.314400   21.691400    0.123100
C      19.612000   20.722300   -1.552400
C      19.594800   23.498000    1.692900
H      20.238700   22.826700    1.747000
C      17.549000   25.509600    1.631200
C      19.454300   24.567200    2.659300
H      20.065800   24.593800    3.359800
C      18.549600   25.482200    2.631800
C      18.556500   26.571900    3.639300
H      19.192200   26.604000    4.316100
C      16.579200   26.520500    1.569500
H      15.909300   26.540800    0.925400
C      17.583300   27.524600    3.522800
H      17.557100   28.200800    4.158600
C      16.723100   27.541800    2.611300
H      16.128400   28.259400    2.594600
O      17.665500   12.758200    2.577000
N      17.552400   15.588800    5.500100
H      18.165800   16.193300    5.513200
C      16.524400   15.674500    6.466500
C      16.575800   16.610000    7.426000
C      18.583900   13.676600    2.532500
C      17.641500   14.639600    4.571400
H      17.011300   13.954300    4.557100
C      18.686700   14.656700    3.587900
C      15.441500   14.673900    6.363700
H      15.387300   14.030000    5.692300
C      15.503200   16.719700    8.375300
C      14.475100   14.814400    7.432900
H      13.774500   14.202900    7.459500
C      14.502500   15.719100    8.347900
C      13.495000   15.712200    9.437600
H      12.818200   15.076500    9.469600
C      15.564800   17.689500    9.386200
H      16.209000   18.359400    9.406400
C      13.611500   16.685400   10.390300
H      12.975700   16.711600   11.066400
C      14.523100   17.545600   10.407400
H      14.539700   18.140300   11.125100
O      17.665500   21.510500   -2.577000
N      17.552400   18.679900   -5.500100
H      18.165800   18.075400   -5.513200
C      16.524400   18.594200   -6.466500
C      16.575800   17.658700   -7.426000
C      18.583900   20.592100   -2.532500
C      17.641500   19.629100   -4.571400
H      17.011300   20.314400   -4.557100
C      18.686700   19.612000   -3.587900
C      15.441500   19.594800   -6.363700
H      15.387300   20.238700   -5.692300
C      15.503200   17.549000   -8.375300
C      14.475100   19.454300   -7.432900
H      13.774500   20.065800   -7.459500
C      14.502500   18.549600   -8.347900
C      13.495000   18.556500   -9.437600
H      12.818200   19.192200   -9.469600
C      15.564800   16.579200   -9.386200
H      16.209000   15.909300   -9.406400
C      13.611500   17.583300  -10.390300
H      12.975700   17.557100  -11.066400
C      14.523100   16.723100  -10.407400
H      14.539700   16.128400  -11.125100
O      19.711400   17.665500   -4.376100
N      22.634500   17.552400   -1.545500
H      22.647500   18.165800   -0.941000
C      23.600900   16.524400   -1.459800
C      24.560400   16.575800   -0.524300
C      19.666800   18.583900   -3.457700
C      21.705800   17.641500   -2.494800
H      21.691400   17.011300   -3.180000
C      20.722300   18.686700   -2.477600
C      23.498000   15.441500   -2.460500
H      22.826700   15.387300   -3.104300
C      25.509600   15.503200   -0.414700
C      24.567200   14.475100   -2.320000
H      24.593800   13.774500   -2.931400
C      25.482200   14.502500   -1.415300
C      26.571900   13.495000   -1.422200
H      26.604000   12.818200   -2.057900
C      26.520500   15.564800    0.555200
H      26.540800   16.209000    1.225000
C      27.524600   13.611500   -0.448900
H      28.200800   12.975700   -0.422700
C      27.541800   14.523100    0.411200
H      28.259400   14.539700    1.005900
