# Supplementary material for: Chiral self-sorting and guest recognition of porous aromatic cages
Source: Nat Commun. 2022 Jul 11;13:4011. doi: 10.1038/s41467-022-31785-4 (PMC9273608; doi:10.1038/s41467-022-31785-4)
Supplement: Supplementary file 2 — Source Data [file 41467_2022_31785_MOESM2_ESM.zip › DFT simulated structure/The simulated structure/1-SR 5-iodo-m-xylene.xyz]

624
Molecule
O       6.168900   14.724400    9.045400
O      11.442900   11.729100    8.502700
O       7.461400   11.904800    3.618200
O       9.467900   14.862700    0.554000
O      12.147600   11.995000    3.163600
O      14.519400   15.274200    7.923800
O      10.932600   15.748400   10.924600
O      13.904300   18.031800    2.602800
O      10.108200   20.690800    3.428200
O       5.089100   16.296500    4.721700
O      13.360800   20.236300    6.729800
O       6.948000   19.216900    7.860400
N      11.001400   10.386600    4.873200
H      11.734100   10.681900    4.531900
N      13.419400   11.551900    6.756900
H      12.721800   11.190200    7.105000
N       4.781200   13.770200    5.336800
H       4.656200   14.406400    4.771600
N       9.295100   13.769500   11.304500
H       9.576400   14.549500   11.533000
N       7.279200   16.438900   10.748200
H       6.965900   15.647600   10.622500
N       5.983600   13.498600    2.193500
H       6.010700   12.783700    2.670700
N      12.170000   14.946600    0.382200
H      11.441500   15.302400    0.094500
N      14.187500   17.495600    9.310000
H      14.711600   17.056900    8.787200
N      15.417700   18.714200    6.343100
H      14.996300   19.299300    6.813200
N      11.970400   18.311500    0.753000
H      12.727000   17.941100    0.927900
N       9.678200   21.549800    5.863700
H       9.406200   21.546500    5.048000
N       6.527200   20.043500    5.429500
H       6.811800   20.220400    6.222000
C      14.247800    8.766800    4.457100
C       7.382400   14.289400   12.636400
C      12.416700    8.932500    6.193800
C       4.448200   12.497000    4.882300
C      12.577100    7.929100    7.166200
C       7.966800   15.645300   12.907800
C       6.127200   13.924900   13.213100
C       3.521800   11.058900    3.190800
C       8.659400   15.866500   14.142500
C      13.606900    9.517300    5.463400
C       3.878400   12.348400    3.658900
C       8.386900   13.376600    2.021600
C      11.146800    9.395800    5.863700
C       8.104200   13.344800   11.944400
C       5.690800   12.572200   13.102300
C      13.395200   15.445700   -0.174100
C      14.068600   10.781800    5.782300
C       9.817400   11.885000    3.421400
C      10.871800   13.475600    1.815900
C       3.773300    9.918000    4.002600
C       6.590100   16.971500    8.545600
C      13.026600   13.441200    8.161200
C      11.142300   13.696200    9.793900
C       6.510000   11.643100   12.473600
H       6.244300   10.751400   12.451000
C       3.678000   13.563900    2.799600
C      13.359100   16.511800   -0.979200
C       7.891300   16.663600   11.994200
C      14.523400   18.824900    9.531600
C       5.625500   15.429300    6.842800
C      15.726600   19.288200    9.049900
C       9.558100   13.952100    1.415600
C       6.129200   15.641500    8.204200
C      12.785700   15.542700    9.470500
C       5.264500   14.142800    6.514900
H       5.366200   13.487700    7.166400
C      11.445400    7.396900    7.822000
C       2.422700   14.269400    2.776900
C      12.000500   19.352900    2.939800
C      15.353600    9.303000    3.781000
C      16.684100   18.373200    8.321800
C      13.827000    7.426500    7.521200
H      14.587600    7.754200    7.096600
C      11.000100   12.406100    2.835700
C      12.080100   17.158400   -1.361300
C      11.833900   12.886300    8.801200
C       8.491000   12.334300    3.059600
C       9.237600   17.130800   14.402500
C      10.005900    8.853300    6.521700
H       9.152000    9.153600    6.307700
C       4.722300   14.087800    2.069100
C       5.300100   14.836500   13.834900
H       5.581200   15.718700   13.916300
C      11.677600   20.451000    5.126500
C       8.803900   14.888600   15.135200
H       8.433500   14.048800   14.983800
C       4.418100   12.253700   13.620100
H       4.110200   11.380100   13.549600
C      13.828800    7.485000    4.077200
H      13.105200    7.098800    4.514100
C      10.179800    7.898300    7.455700
H       9.427300    7.552400    7.880800
C       7.664300   11.983100   11.903700
H       8.183300   11.339200   11.477800
C      11.579900   15.040500   10.112800
C       7.530900   22.412800    6.370200
C      14.587600   17.012700   -1.519600
C      13.720000   12.752600    7.220500
H      14.476300   13.162500    6.869000
C       7.145900   13.883000    1.682400
H       7.124100   14.552100    1.036500
C       2.277900   15.442300    2.026200
C       9.885000   10.930300    4.396100
H       9.081100   10.633300    4.755600
C      10.046800   13.137000   10.395400
H       9.812900   12.268400   10.161200
C      15.172900   11.317200    5.117400
H      15.485200   12.163300    5.340100
C      13.512600   14.778400    8.491400
C      11.546400   16.948000   -2.668400
C       4.693300   11.370400    5.709900
H       5.064800   11.482800    6.554000
C      13.743700   19.122000    4.681000
C      13.237100   18.804000    3.369400
C      15.790500   10.597000    4.138300
H      16.518700   10.968100    3.695200
C       7.123400   17.266400    9.762200
H       7.402500   18.143400    9.900200
C      11.592800    6.381300    8.778600
H      10.839700    6.018200    9.186000
C       4.380000   10.121000    5.262200
H       4.569900    9.385800    5.798200
C       8.753200   22.046100    6.813400
C       1.310900   13.837900    3.525400
H       1.371500   13.061800    4.035700
C      11.411100   18.013400   -0.511100
C       7.216400   23.351300    4.077200
C      13.144900   16.811300    9.807500
H      12.619200   17.244700   10.440900
C      12.043600   13.977400    1.302500
H      12.832600   13.609200    1.629700
C      17.739300   17.752200    9.029600
C      11.474900   19.093300    1.700500
H      10.673400   19.519000    1.501900
C      15.783900   16.314800   -1.239200
C      13.960000    6.467400    8.475500
H      14.807500    6.163900    8.707400
C       2.891500   10.839800    1.956100
H       2.679500   11.569700    1.419000
C      16.521500   18.101500    6.992100
C      16.091500   20.647300    9.199200
C       7.136700   22.284900    4.954600
C      10.912200   21.088700    6.062700
H      11.282600   21.209200    6.906900
C       6.552500   22.886900    7.308700
C       6.514300   18.051200    7.541600
C       0.136000   14.546200    3.509600
H      -0.590800   14.228700    3.992400
C       3.633600   13.174600   14.212600
H       2.796500   12.933800   14.536300
C      16.004700    8.559700    2.745300
H      16.732600    8.917900    2.292200
C      12.968300   19.958500    5.553900
C       0.007400   15.699200    2.806300
H      -0.793700   16.171800    2.829500
C       4.076300   14.480800   14.339200
H       3.544700   15.114200   14.763900
C       6.624100   21.088700    4.531700
C      12.822100    5.929300    9.115500
H      12.918000    5.268400    9.762600
C       3.465500    8.628800    3.536800
H       3.646800    7.884300    4.064100
C      13.664800   19.717000   10.167000
H      12.850400   19.397000   10.484000
C      15.740900   15.176200   -0.425100
H      16.525800   14.705400   -0.260600
C      10.024900   16.332400   16.557600
H      10.484800   16.475000   17.353800
C      14.601000   14.753800    0.122100
H      14.594600   14.016800    0.689900
C       9.904700   17.338400   15.628200
H      10.269300   18.172900   15.811100
C      11.208800   20.189700    3.814900
C       2.584200    9.588200    1.526400
H       2.159400    9.471900    0.707500
C      15.205300   21.513900    9.888900
C      14.939300   18.520000    5.124200
H      15.407100   17.968800    4.539300
C       5.554200   16.493500    5.870500
C       6.053200   17.842100    6.227800
C      18.635300   16.924700    8.351200
C       7.765200   24.621300    4.463900
H       8.066600   24.740200    5.335200
C       6.877400   22.902900    8.681300
C       8.489600   17.902900   12.238400
H       8.447300   18.574300   11.597700
C       1.050900   16.165600    2.069100
H       0.964500   16.959800    1.593300
C      13.955100   21.013900   10.343400
H      13.343900   21.579400   10.757500
C       9.137300   18.125200   13.425600
H       9.519800   18.957900   13.583200
C      15.546000    7.334300    2.437700
H      15.977900    6.846600    1.773200
C       4.586000   15.233200    1.259600
H       5.297100   15.531600    0.740000
C      14.457500    6.778800    3.073200
H      14.149600    5.935000    2.826800
C      10.344200   17.581300   -3.057300
C      14.649200   18.137100   -2.347300
H      13.876300   18.606400   -2.563000
C       9.445600   15.100500   16.286200
H       9.504200   14.416500   16.913500
C       2.901500    8.475200    2.306600
H       2.723900    7.620400    1.982800
C       3.395600   15.894000    1.250500
H       3.306300   16.659200    0.729600
C      17.405600   17.277400    6.306900
H      17.283700   17.117000    5.398700
C      12.212200   16.129700   -3.604600
H      13.013900   15.719400   -3.371800
C      10.181400   18.598100   -0.902300
H       9.730900   19.152300   -0.305700
C       8.162200   22.513400    9.108700
H       8.384200   22.544100   10.010200
C       9.071000   22.094800    8.197400
H       9.917200   21.834100    8.481800
C      17.299100   21.181600    8.694900
H      17.897700   20.649600    8.222700
C       9.651200   18.370000   -2.123400
H       8.825000   18.734700   -2.347100
C      17.949400   17.955700   10.406700
H      17.380200   18.514500   10.884600
C       6.784100   23.249400    2.763400
C       5.275800   23.339500    6.919700
H       5.039600   23.319800    6.020100
C      17.035900   16.820200   -1.795500
H      17.840200   16.401700   -1.589500
C       4.676500   23.807700    9.185600
H       4.045500   24.111200    9.797600
C      11.684900   15.936100   -4.855100
H      12.112200   15.360100   -5.446500
C      18.427000   16.712400    6.951400
H      19.017700   16.169800    6.481400
C       5.866300   23.369300    9.626600
H       6.048300   23.364100   10.537500
C      10.524000   16.585100   -5.253100
H      10.217700   16.477300   -6.123800
C       7.853600   25.680700    3.561600
H       8.198800   26.497800    3.842200
C       4.374700   23.812000    7.844600
H       3.552100   24.139300    7.559800
C       9.823900   17.380800   -4.389300
H       9.029600   17.784300   -4.654800
C      15.902600   18.555900   -2.851600
H      15.948800   19.324600   -3.373200
C       6.064400   18.804200    5.262200
H       5.722200   18.579600    4.425900
C      19.665700   16.265600    9.074800
H      20.225600   15.669300    8.631300
C      17.564500   22.509800    8.925500
H      18.382200   22.853000    8.645300
C       6.902000   24.365600    1.861100
H       6.600100   24.280000    0.985600
C      17.022200   17.872300   -2.593800
H      17.818500   18.147800   -2.989400
C      18.979400   17.336500   11.035400
H      19.105800   17.496200   11.942800
C      15.556000   22.909900   10.049400
H      14.981200   23.481100   10.507600
C      16.667100   23.372200    9.558700
H      16.865700   24.277400    9.628900
C      19.842800   16.488000   10.395400
H      20.535600   16.073600   10.858500
C       6.188200   20.900300    3.195300
H       5.886900   20.069700    2.905200
C       7.436900   25.523800    2.263600
H       7.526400   26.225300    1.659400
C       6.219300   22.004000    2.313400
H       5.878300   21.927000    1.451200
O      21.210600    8.798200   13.568100
O      15.936600   11.793500   14.110800
O      19.918100   11.617800   18.995300
O      17.911600    8.659800   22.059500
O      15.231900   11.527500   19.449900
O      12.860100    8.248400   14.689700
O      16.446900    7.774100   11.688900
O      13.475100    5.490800   20.010700
O      17.271300    2.831700   19.185300
O      22.290300    7.226000   17.891800
O      14.018600    3.286300   15.883700
O      20.431500    4.305700   14.753000
N      16.378100   13.136000   17.740300
H      15.645400   12.840700   18.081600
N      13.960100   11.970700   15.856600
H      14.657700   12.332400   15.508500
N      22.598300    9.752300   17.276700
H      22.723200    9.116200   17.841900
N      18.084400    9.753000   11.309000
H      17.803100    8.973100   11.080500
N      20.100300    7.083600   11.865300
H      20.413600    7.875000   11.991000
N      21.395900   10.023900   20.420000
H      21.368800   10.738900   19.942800
N      15.209500    8.576000   22.231300
H      15.938000    8.220200   22.519000
N      13.192000    6.027000   13.303500
H      12.667900    6.465600   13.826300
N      11.961800    4.808300   16.270400
H      12.383200    4.223200   15.800300
N      15.409100    5.211100   21.860500
H      14.652400    5.581500   21.685600
N      17.701300    1.972800   16.749800
H      17.973300    1.976100   17.565500
N      20.852300    3.479100   17.184000
H      20.567700    3.302100   16.391500
C      13.131700   14.755800   18.156400
C      19.997000    9.233100    9.977100
C      14.962700   14.590100   16.419700
C      22.931300   11.025600   17.731200
C      14.802400   15.593500   15.447300
C      19.412600    7.877300    9.705700
C      21.252300    9.597700    9.400400
C      23.857700   12.463700   19.422700
C      18.720000    7.656000    8.471000
C      13.772500   14.005300   17.150100
C      23.501000   11.174200   18.954600
C      18.992600   10.146000   20.591800
C      16.232700   14.126800   16.749800
C      19.275300   10.177700   10.669000
C      21.688700   10.950400    9.511200
C      13.984300    8.076900   22.787600
C      13.310800   12.740800   16.831200
C      17.562100   11.637600   19.192100
C      16.507700   10.047000   20.797600
C      23.606200   13.604600   18.610900
C      20.789300    6.551100   14.067900
C      14.352900   10.081300   14.452300
C      16.237100    9.826400   12.819600
C      20.869500   11.879500   10.139900
H      21.135200   12.771200   10.162500
C      23.701500    9.958700   19.813900
C      14.020400    7.010800   23.592700
C      19.488200    6.859000   10.619300
C      12.856100    4.697700   13.081900
C      21.754000    8.093300   15.770600
C      11.652900    4.234400   13.563600
C      17.821400    9.570400   21.197900
C      21.250300    7.881100   14.409300
C      14.593800    7.979900   13.143000
C      22.115000    9.379800   16.098500
H      22.013300   10.034900   15.447100
C      15.934100   16.125700   14.791500
C      24.956800    9.253200   19.836600
C      15.379000    4.169700   19.673700
C      12.025800   14.219600   18.832500
C      10.695300    5.149400   14.291700
C      13.552400   16.096000   15.092200
H      12.791900   15.768300   15.516900
C      16.379300   11.116500   19.777800
C      15.299400    6.364200   23.974800
C      15.545600   10.636300   13.812300
C      18.888400   11.188200   19.553900
C      18.141900    6.391800    8.211000
C      17.373600   14.669200   16.091800
H      18.227500   14.369000   16.305800
C      22.657200    9.434800   20.544400
C      22.079300    8.686100    8.778600
H      21.798300    7.803900    8.697100
C      15.701900    3.071600   17.487000
C      18.575600    8.634000    7.478300
H      18.945900    9.473700    7.629700
C      22.961400   11.268900    8.993400
H      23.269200   12.142500    9.063900
C      13.550700   16.037600   18.536300
H      14.274200   16.423800   18.099400
C      17.199700   15.624300   15.157800
H      17.952200   15.970200   14.732700
C      19.715200   11.539500   10.709700
H      19.196100   12.183400   11.135700
C      15.799600    8.482000   12.500700
C      19.848500    1.109800   16.243300
C      12.791900    6.509900   24.133100
C      13.659400   10.770000   15.393000
H      12.903200   10.360100   15.744500
C      20.233600    9.639500   20.931000
H      20.255400    8.970400   21.577000
C      25.101600    8.080200   20.587300
C      17.494400   12.592300   18.217400
H      18.298400   12.889300   17.857900
C      17.332700   10.385600   12.218100
H      17.566500   11.254200   12.452300
C      12.206500   12.205400   17.496100
H      11.894300   11.359300   17.273400
C      13.866900    8.744200   14.122100
C      15.833100    6.574600   25.281900
C      22.686200   12.152200   16.903600
H      22.314700   12.039800   16.059400
C      13.635800    4.400600   17.932500
C      14.142300    4.718600   19.244100
C      11.589000   12.925600   18.475200
H      10.860800   12.554500   18.918300
C      20.256100    6.256200   12.851200
H      19.977000    5.379200   12.713300
C      15.786700   17.141300   13.834900
H      16.539700   17.504400   13.427500
C      22.999500   13.401600   17.351300
H      22.809600   14.136800   16.815300
C      18.626300    1.476500   15.800000
C      26.068600    9.684700   19.088000
H      26.008000   10.460800   18.577800
C      15.968400    5.509100   23.124600
C      20.163000    0.171200   18.536300
C      14.234600    6.711300   12.806000
H      14.760300    6.277900   12.172600
C      15.335900    9.545200   21.311000
H      14.546900    9.913400   20.983800
C       9.640200    5.770300   13.583900
C      15.904600    4.429300   20.913000
H      16.706100    4.003600   21.111600
C      11.595500    7.207800   23.852700
C      13.419500   17.055200   14.138000
H      12.572000   17.358600   13.906100
C      24.487900   12.682800   20.657400
H      24.699900   11.952800   21.194500
C      10.857900    5.421100   15.621400
C      11.288000    2.875300   13.414300
C      20.242800    1.237700   17.658900
C      16.467300    2.433900   16.550800
H      16.096900    2.313400   15.706600
C      20.826900    0.635700   15.304800
C      20.865200    5.471400   15.071900
C      27.243400    8.976400   19.103900
H      27.970300    9.293900   18.621100
C      23.745900   10.348000    8.400900
H      24.583000   10.588800    8.077200
C      11.374800   14.962900   19.868200
H      10.646800   14.604600   20.321300
C      14.411200    3.564000   17.059600
C      27.372100    7.823400   19.807200
H      28.173200    7.350700   19.784000
C      23.303200    9.041800    8.274300
H      23.834800    8.408400    7.849600
C      20.755400    2.433900   18.081700
C      14.557400   17.593300   13.498000
H      14.461400   18.254200   12.850900
C      23.913900   14.893800   19.076700
H      23.732600   15.638200   18.549400
C      13.714700    3.805600   12.446500
H      14.529100    4.125500   12.129500
C      11.638500    8.346400   23.038600
H      10.853600    8.817100   22.874100
C      17.354500    7.190100    6.055900
H      16.894700    7.047600    5.259700
C      12.778400    8.768800   22.491400
H      12.784900    9.505700   21.923600
C      17.474800    6.184100    6.985300
H      17.110200    5.349600    6.802400
C      16.170600    3.332900   18.798600
C      24.795300   13.934400   21.087100
H      25.220100   14.050700   21.906000
C      12.174200    2.008700   12.724600
C      12.440200    5.002600   17.489300
H      11.972300    5.553800   18.074200
C      21.825300    7.029000   16.743000
C      21.326200    5.680400   16.385700
C       8.744200    6.597900   14.262300
C      19.614300   -1.098700   18.149600
H      19.312900   -1.217700   17.278300
C      20.502100    0.619700   13.932200
C      18.889900    5.619600   10.375100
H      18.932200    4.948300   11.015800
C      26.328600    7.356900   20.544400
H      26.415000    6.562800   21.020200
C      13.424300    2.508600   12.270100
H      14.035600    1.943200   11.856000
C      18.242100    5.397300    9.187900
H      17.859600    4.564700    9.030200
C      11.833400   16.188300   20.175800
H      11.401600   16.676000   20.840300
C      22.793500    8.289400   21.353900
H      22.082400    7.990900   21.873500
C      12.921900   16.743700   19.540300
H      13.229800   17.587500   19.786600
C      17.035300    5.941300   25.670800
C      12.730300    5.385500   24.960800
H      13.503200    4.916100   25.176500
C      17.933900    8.422000    6.327300
H      17.875300    9.106100    5.700000
C      24.478000   15.047300   20.306900
H      24.655600   15.902200   20.630700
C      23.983900    7.628600   21.363000
H      24.073100    6.863400   21.883900
C       9.973900    6.245200   16.306600
H      10.095800    6.405600   17.214800
C      15.167300    7.392900   26.218100
H      14.365600    7.803100   25.985300
C      17.198100    4.924400   23.515800
H      17.648600    4.370200   22.919200
C      19.217300    1.009200   13.504800
H      18.995200    0.978500   12.603300
C      18.308500    1.427700   14.416100
H      17.462300    1.688400   14.131700
C      10.080300    2.341000   13.918600
H       9.481700    2.873000   14.390800
C      17.728200    5.152600   24.736900
H      18.554500    4.787900   24.960500
C       9.430000    5.566900   12.206800
H       9.999300    5.008100   11.728900
C      20.595400    0.273100   19.850100
C      22.103700    0.183100   15.693800
H      22.339900    0.202800   16.593400
C      10.343500    6.702400   24.409000
H       9.539300    7.120800   24.203000
C      22.703000   -0.285100   13.427900
H      23.334000   -0.588600   12.815900
C      15.694500    7.586500   27.468600
H      15.267300    8.162500   28.060000
C       8.952500    6.810200   15.662100
H       8.361800    7.352800   16.132100
C      21.513200    0.153300   12.986900
H      21.331200    0.158400   12.076000
C      16.855400    6.937400   27.866600
H      17.161700    7.045300   28.737300
C      19.525800   -2.158100   19.051900
H      19.180700   -2.975200   18.771300
C      23.004800   -0.289500   14.768900
H      23.827400   -0.616700   15.053700
C      17.555500    6.141800   27.002800
H      18.349800    5.738200   27.268300
C      11.476900    4.966700   25.465100
H      11.430700    4.198000   25.986700
C      21.315000    4.718400   17.351300
H      21.657200    4.942900   18.187600
C       7.713700    7.257000   13.538700
H       7.153900    7.853300   13.982100
C       9.814900    1.012800   13.687900
H       8.997300    0.669600   13.968200
C      20.477500   -0.843000   20.752400
H      20.779300   -0.757400   21.627900
C      10.357300    5.650300   25.207300
H       9.561000    5.374800   25.602900
C       8.400100    6.186100   11.578100
H       8.273700    6.026400   10.670700
C      11.823500    0.612600   12.564100
H      12.398300    0.041500   12.105900
C      10.712400    0.150300   13.054800
H      10.513800   -0.754800   12.984600
C       7.536700    7.034600   12.218100
H       6.843900    7.449000   11.755000
C      21.191200    2.622300   19.418200
H      21.492600    3.452900   19.708300
C      19.942500   -2.001300   20.349900
H      19.853000   -2.702800   20.954000
C      21.160100    1.518600   20.300100
H      21.501200    1.595500   21.162300
C      15.621300   11.325700    9.504500
C      16.527200   11.499400    8.477800
H      16.611900   10.838200    7.830400
C      17.318300   12.643000    8.389600
C      17.177900   13.634800    9.355200
H      17.682000   14.413200    9.296300
C      16.291800   13.468100   10.406700
C      15.526000   12.317500   10.470000
H      14.934200   12.205300   11.178500
C      14.763000   10.082000    9.599400
H      13.942700   10.224000    9.120900
H      14.569300    9.896300   10.520000
H      15.233800    9.339700    9.213800
C      16.137500   14.525600   11.471800
H      16.848800   15.166200   11.391700
H      16.175700   14.114200   12.339400
H      15.293800   14.968900   11.365000
I      18.703000   12.927000    6.836600
C      11.758100   12.196900   13.109000
C      10.852300   12.023200   14.135700
H      10.767500   12.684400   14.783100
C      10.061100   10.879500   14.223900
C      10.201600    9.887700   13.258300
H       9.697400    9.109300   13.317200
C      11.087700   10.054500   12.206800
C      11.853500   11.205100   12.143400
H      12.445200   11.317300   11.435000
C      12.616500   13.440600   13.014100
H      13.436800   13.298600   13.492600
H      12.810200   13.626200   12.093400
H      12.145600   14.182900   13.399600
C      11.242000    8.997000   11.141700
H      10.530700    8.356400   11.221800
H      11.203800    9.408300   10.274100
H      12.085700    8.553700   11.248500
I       8.676400   10.595600   15.777000
C       9.768300   14.550000    6.587300
C      10.863800   14.406800    5.714400
H      10.967100   13.618600    5.229600
C      11.800400   15.439100    5.569700
C      11.618800   16.624700    6.313700
H      12.233900   17.314200    6.217900
C      10.537200   16.796800    7.200100
C       9.658100   15.723000    7.349400
H       8.973700   15.787600    7.976000
C      13.032100   15.240200    4.687800
H      13.063000   14.331100    4.379700
H      13.824200   15.432000    5.195900
H      12.985500   15.831800    3.933300
C      10.385800   18.058300    8.059400
H      11.141800   18.634200    7.917800
H      10.341300   17.811400    8.985400
H       9.581900   18.520700    7.811700
I       8.467300   12.927200    6.876900
C      17.611200    8.972600   16.026200
C      16.515700    9.115800   16.899100
H      16.412400    9.904000   17.383900
C      15.579100    8.083500   17.043800
C      15.760700    6.897800   16.299800
H      15.145500    6.208300   16.395600
C      16.842300    6.725800   15.413400
C      17.721400    7.799600   15.264100
H      18.405800    7.734900   14.637500
C      14.347300    8.282400   17.925700
H      14.316400    9.191500   18.233800
H      13.555300    8.090600   17.417600
H      14.394000    7.690800   18.680200
C      16.993600    5.464300   14.554000
H      16.237700    4.888400   14.695600
H      17.038100    5.711200   13.628100
H      17.797600    5.001800   14.801800
I      18.912100   10.595500   15.736600
