# Supplementary material for: Chiral self-sorting and guest recognition of porous aromatic cages
Source: Nat Commun. 2022 Jul 11;13:4011. doi: 10.1038/s41467-022-31785-4 (PMC9273608; doi:10.1038/s41467-022-31785-4)
Supplement: Supplementary file 2 — Source Data [file 41467_2022_31785_MOESM2_ESM.zip › DFT simulated structure/The simulated structure/1-SR toluene.xyz]

597
Molecule
O      -6.007000   -1.811200   -4.733500
O      -2.961000    1.619900   -0.871200
O      -8.179600    4.126000   -3.227900
O     -10.967600    3.891900    0.576000
O      -6.500200    5.339700    1.007000
O      -4.418000   -0.367300    3.145200
O      -3.889600   -3.003100   -0.733500
O      -9.292500    0.948000    4.647900
O     -11.638500   -2.326600    2.185700
O     -10.435500   -0.485000   -3.787300
O      -7.950900   -3.575700    4.822700
O      -8.715200   -4.456700   -1.916500
N      -4.919600    5.088700   -1.030100
H      -5.137100    5.320900   -0.044700
N      -3.390500    3.060300    1.237800
H      -3.070500    2.918300    0.262800
N      -8.893200    0.996500   -5.251100
H      -9.798300    0.750300   -4.812500
N      -2.906800   -1.883500   -2.888200
H      -3.216200   -2.700500   -2.341200
N      -5.085600   -4.022100   -3.671300
H      -4.985600   -3.203100   -4.290800
N     -10.608000    3.248700   -3.420100
H      -9.691200    3.539400   -3.805100
N      -9.935100    4.398400    2.919500
H     -10.721300    4.155000    2.293300
N      -4.770800   -2.923600    3.219400
H      -4.653400   -1.983700    3.639100
N      -6.402900   -1.741200    5.737000
H      -6.715500   -2.718300    5.573800
N     -11.575000    1.518100    3.472700
H     -10.774100    1.768700    4.072800
N     -10.471800   -4.658400    1.857700
H     -11.231200   -3.985500    1.668500
N     -11.167000   -3.676700   -1.411900
H     -10.386400   -4.346500   -1.322900
C      -3.150400    6.734900    1.435100
C      -2.582700   -3.291700   -4.798800
C      -2.612300    5.138400   -0.450700
C      -8.748500    2.216600   -5.903000
C      -1.237600    5.041700   -0.810500
C      -2.754000   -4.506800   -3.953800
C      -2.348500   -3.434800   -6.201900
C      -9.775200    4.262100   -6.729300
C      -1.630000   -5.359000   -3.714700
C      -3.045400    5.398900    0.952400
C      -9.886300    2.993700   -6.090400
C      -9.640800    3.993500   -1.374000
C      -3.589500    4.990600   -1.429900
C      -2.604100   -2.017500   -4.238100
C      -2.093300   -2.279700   -6.998500
C     -10.106500    4.326500    4.298800
C      -3.461100    4.345500    1.759900
C      -7.269600    4.730200   -1.142100
C      -8.739900    4.618800    0.866200
C      -8.498600    4.716400   -7.175600
C      -7.322400   -3.215500   -3.367000
C      -3.716600    0.699900    1.164700
C      -3.357000   -0.704800   -0.863300
C      -2.099600   -1.009400   -6.373400
H      -1.909700   -0.127400   -6.977500
C     -11.206600    2.507900   -5.601500
C     -11.364000    3.975500    4.776200
C      -3.992700   -4.849900   -3.420200
C      -4.963000   -4.033300    4.033600
C      -8.215900   -1.090500   -4.319000
C      -4.695600   -3.894900    5.391300
C      -9.860600    4.156500    0.059200
C      -7.112100   -2.033100   -4.188500
C      -4.192400   -1.744300    1.237300
C      -7.976100    0.052000   -5.056700
H      -6.988400    0.165600   -5.494400
C      -0.889900    4.825700   -2.179100
C     -12.122300    1.879800   -6.493600
C     -10.575700   -0.655700    3.479400
C      -3.703700    6.978600    2.727600
C      -4.189000   -2.587800    5.898800
C      -0.195800    5.154500    0.145700
H      -0.449900    5.281800    1.193700
C      -7.441400    4.940600    0.285500
C     -12.465700    3.706700    3.812600
C      -3.320400    0.606000   -0.230000
C      -8.361100    4.286500   -1.998300
C      -1.798300   -6.561400   -2.965900
C      -3.238100    4.733900   -2.777600
H      -4.010600    4.607400   -3.527800
C     -11.542600    2.651000   -4.259600
C      -2.361700   -4.699000   -6.844800
H      -2.568300   -5.586100   -6.255500
C      -9.736100   -2.997700    3.408100
C      -0.334800   -5.057400   -4.209200
H      -0.183600   -4.132200   -4.754000
C      -1.845000   -2.424300   -8.383200
H      -1.653300   -1.530900   -8.973100
C      -2.727700    7.845300    0.661400
H      -2.300100    7.665300   -0.319700
C      -1.921400    4.657200   -3.133600
H      -1.646500    4.462300   -4.167000
C      -2.354200   -0.873500   -5.039500
H      -2.356400    0.114200   -4.594900
C      -3.827400   -1.885800   -0.166400
C     -11.320700   -6.018200    0.095500
C     -11.580900    3.863600    6.179400
C      -3.750700    1.915200    1.815300
H      -4.091000    1.916500    2.846800
C     -10.683300    3.461600   -2.109300
H     -11.592600    3.205800   -1.572400
C     -13.376300    1.411400   -6.000600
C      -6.012900    4.778900   -1.717500
H      -5.932600    4.510300   -2.766900
C      -2.923900   -0.762800   -2.171500
H      -2.570900    0.162600   -2.615400
C      -3.984900    4.592000    3.054700
H      -4.317600    3.765800    3.672400
C      -4.130600   -0.467300    1.930600
C     -13.429200    4.715100    3.520500
C      -7.480900    2.678500   -6.338400
H      -6.594200    2.081400   -6.157200
C      -8.500900   -1.275000    4.722800
C      -9.448000   -0.244700    4.307200
C      -4.112700    5.872800    3.512500
H      -4.537300    6.057300    4.496200
C      -6.300000   -4.109100   -3.128700
H      -6.515900   -4.920600   -2.440800
C       0.472700    4.802300   -2.552700
H       0.728700    4.646400   -3.597500
C      -7.368300    3.890900   -6.958400
H      -6.392900    4.243400   -7.283500
C     -10.335200   -5.781700    1.046300
C     -11.825600    1.699600   -7.868200
H     -10.872100    2.052700   -8.248000
C     -12.541900    2.475400    3.172400
C     -13.689600   -5.373900    0.689500
C      -4.547200   -2.896300    1.908000
H      -4.599100   -3.821100    1.338100
C      -8.826100    4.684800    2.242000
H      -7.928400    4.977400    2.779700
C      -2.795400   -2.390900    6.120300
C     -11.553800    0.240400    3.100800
H     -12.354300   -0.144100    2.475100
C     -10.504900    4.121500    7.079700
C       1.121600    5.110000   -0.245700
H       1.911900    5.172100    0.495500
C     -10.901300    5.097900   -6.938200
H     -11.875100    4.758300   -6.599700
C      -5.062500   -1.515600    6.043900
C      -4.909400   -4.999700    6.262300
C     -12.478700   -5.088900   -0.005000
C      -9.645600   -4.239200    2.813700
H      -8.833400   -4.884400    3.137700
C     -11.204100   -7.134700   -0.780200
C      -8.576300   -3.456800   -2.654900
C     -12.726800    1.089300   -8.706500
H     -12.482000    0.958900   -9.756600
C      -1.853400   -3.664200   -8.973900
H      -1.663200   -3.766200  -10.038100
C      -3.819300    8.308300    3.194900
H      -4.244800    8.479500    4.180500
C      -8.696000   -2.675600    4.377000
C     -13.967500    0.628100   -8.217100
H     -14.669300    0.146600   -8.891500
C      -2.120200   -4.808400   -8.193200
H      -2.137900   -5.787300   -8.663400
C     -12.368300   -3.921700   -0.752300
C       1.455900    4.963400   -1.609000
H       2.493500    4.980500   -1.919100
C      -8.393000    5.975700   -7.810200
H      -7.413700    6.310900   -8.142900
C      -5.429300   -5.261900    3.506100
H      -5.655400   -5.341400    2.447500
C      -9.242400    4.479400    6.546200
H      -8.420500    4.669900    7.231400
C       0.532300   -7.132600   -3.308600
H       1.367100   -7.810400   -3.168800
C      -9.040100    4.579000    5.198400
H      -8.058300    4.840800    4.820300
C      -0.699300   -7.431200   -2.781200
H      -0.846700   -8.344100   -2.209800
C     -10.719200   -2.018200    2.972700
C     -10.765900    6.316100   -7.558700
H     -11.639900    6.943100   -7.709700
C      -5.376600   -6.238000    5.726800
C      -7.319700   -0.868000    5.318300
H      -7.123900    0.198100    5.398000
C      -9.494500   -1.298600   -3.657200
C      -9.647800   -2.490400   -2.829000
C      -2.315200   -1.095200    6.477900
C     -13.849600   -6.549100    1.466100
H     -13.024200   -7.251100    1.529600
C     -10.076900   -8.001800   -0.668300
C      -4.139100   -6.025600   -2.638900
H      -5.104200   -6.282900   -2.219300
C     -14.282100    0.787800   -6.889500
H     -15.233700    0.433800   -6.500600
C      -5.624600   -6.331500    4.335100
H      -5.988600   -7.272700    3.931000
C      -3.074900   -6.853800   -2.428100
H      -3.201100   -7.759500   -1.841100
C      -3.398400    9.365000    2.422900
H      -3.489300   10.382200    2.791500
C     -12.789700    2.182700   -3.775200
H     -13.040400    2.289600   -2.725800
C      -2.845600    9.125700    1.146100
H      -2.511500    9.963300    0.540600
C     -14.466600    4.446000    2.579500
C     -12.840800    3.498300    6.716800
H     -13.662400    3.299600    6.036000
C       0.714700   -5.923800   -4.013600
H       1.700600   -5.671700   -4.392100
C      -9.502400    6.763000   -8.000500
H      -9.410700    7.728900   -8.488000
C     -13.674700    1.583400   -4.626400
H     -14.628000    1.222600   -4.249300
C      -4.587600   -0.241300    6.438800
H      -5.288700    0.576100    6.570100
C     -13.391600    5.990200    4.139300
H     -12.603700    6.202000    4.855100
C     -13.569200    2.218300    2.229700
H     -13.606000    1.267500    1.710400
C      -9.099700   -7.722500    0.318000
H      -8.236600   -8.378100    0.399400
C      -9.216000   -6.646100    1.152600
H      -8.441100   -6.448400    1.885300
C      -4.665700   -4.913400    7.656400
H      -4.311200   -3.973100    8.067400
C     -14.500600    3.177900    1.949700
H     -15.281200    2.976500    1.220800
C      -1.856800   -3.442800    5.965100
H      -2.215700   -4.431900    5.698700
C     -14.778700   -4.456700    0.610400
C     -12.178900   -7.414400   -1.770600
H     -13.038700   -6.757400   -1.857800
C     -10.723400    4.008800    8.472300
H      -9.894500    4.206000    9.147600
C     -10.923100   -9.352800   -2.494100
H     -10.826000  -10.203200   -3.162200
C     -14.335400    6.943000    3.841300
H     -14.290700    7.914400    4.325200
C      -3.250000   -0.041700    6.639800
H      -2.884900    0.940800    6.926600
C      -9.963000   -9.107200   -1.542900
H      -9.098100   -9.759200   -1.449500
C     -15.362100    6.673900    2.911300
H     -16.100100    7.437500    2.684800
C     -15.028200   -6.798300    2.126700
H     -15.133000   -7.703800    2.717300
C     -12.039600   -8.496500   -2.605200
H     -12.795200   -8.695400   -3.359600
C     -15.422500    5.448300    2.294000
H     -16.206300    5.230500    1.572800
C     -13.021200    3.397100    8.074900
H     -13.993100    3.114900    8.469200
C     -10.863800   -2.644200   -2.197200
H     -11.605900   -1.870200   -2.369700
C      -0.924700   -0.893200    6.648200
H      -0.564500    0.102200    6.896800
C      -4.874000   -5.997500    8.473900
H      -4.683300   -5.912800    9.539800
C     -15.978400   -4.742000    1.302400
H     -16.799900   -4.033100    1.235500
C     -11.955900    3.654200    8.964200
H     -12.113400    3.568800   10.035200
C      -0.513800   -3.217800    6.152200
H       0.187500   -4.040700    6.044100
C      -5.582300   -7.334200    6.596500
H      -5.941500   -8.271000    6.177700
C      -5.336600   -7.220800    7.943100
H      -5.498600   -8.068700    8.601800
C      -0.039600   -1.931700    6.487400
H       1.026500   -1.768900    6.616400
C     -13.455400   -3.013400   -0.824700
H     -13.363600   -2.098100   -1.397800
C     -16.104700   -5.889400    2.047100
H     -17.029500   -6.099200    2.576100
C     -14.619600   -3.279500   -0.161000
H     -15.445700   -2.575500   -0.217100
O       6.093600    1.664800    4.781600
O       2.965300   -1.613900    0.993500
O       8.197800   -4.290400    3.379000
O      10.853200   -3.855700   -0.507800
O       6.498800   -5.627000   -0.807700
O       4.146700    0.492100   -3.055700
O       3.600800    3.058700    0.862100
O       9.075200   -0.775100   -4.566800
O      11.496400    2.308800   -1.939900
O      10.504800    0.274200    3.835900
O       7.653400    3.721100   -4.261100
O       8.872000    4.318900    2.045400
N       4.919100   -5.292800    1.198900
H       5.161800   -5.575600    0.231000
N       3.496400   -3.014400   -1.133300
H       3.170100   -2.906300   -0.158000
N       8.956200   -1.165400    5.333200
H       9.859500   -0.936000    4.881900
N       2.847100    1.886000    3.046900
H       3.064200    2.713700    2.465300
N       5.226400    3.926000    3.757000
H       5.095400    3.099200    4.358400
N      10.621800   -3.388400    3.528800
H       9.718400   -3.699000    3.929800
N       9.736200   -4.350900   -2.838000
H      10.544900   -4.079600   -2.257100
N       4.370700    3.074700   -3.102500
H       4.275600    2.144400   -3.545700
N       6.194300    1.977400   -5.465400
H       6.460600    2.935000   -5.164900
N      11.367300   -1.439700   -3.456500
H      10.553600   -1.649400   -4.055100
N      10.441100    4.651200   -1.485600
H      11.184900    3.941100   -1.378200
N      11.302900    3.512800    1.541000
H      10.533300    4.200300    1.485900
C       3.327900   -6.684500   -1.426900
C       2.730900    3.318700    4.951500
C       2.670800   -5.114500    0.458400
C       8.808100   -2.368800    6.014700
C       1.299500   -4.819900    0.698500
C       2.920800    4.504900    4.069300
C       2.589400    3.499100    6.360700
C       9.826000   -4.402100    6.880500
C       1.818100    5.376000    3.807700
C       3.180700   -5.364300   -0.920000
C       9.942400   -3.148400    6.213300
C       9.608800   -4.090900    1.489700
C       3.581600   -5.053500    1.507300
C       2.667000    2.034900    4.415600
C       2.359800    2.367500    7.198500
C       9.802500   -4.221700   -4.222700
C       3.607900   -4.283400   -1.685000
C       7.262100   -4.920700    1.314500
C       8.671300   -4.724300   -0.730600
C       8.549200   -4.836300    7.345800
C       7.443500    3.064000    3.445800
C       3.635100   -0.637200   -1.048000
C       3.205400    0.731800    0.994500
C       2.289500    1.084300    6.603300
H       2.122100    0.222300    7.244300
C      11.263600   -2.680700    5.709200
C      11.020800   -3.859900   -4.785000
C       4.163200    4.792900    3.513700
C       4.580500    4.208200   -3.875500
C       8.296700    0.915700    4.377100
C       4.414800    4.104100   -5.252700
C       9.787800   -4.203000    0.044600
C       7.206600    1.873500    4.246900
C       3.894700    1.833800   -1.128600
C       8.048100   -0.214400    5.131300
H       7.063600   -0.309200    5.580400
C       0.889200   -4.434200    2.010600
C      12.202800   -2.076300    6.593800
C      10.371600    0.730400   -3.290400
C       3.924800   -6.888100   -2.707100
C       3.997200    2.804100   -5.847200
C       0.331100   -4.867300   -0.336000
H       0.635600   -5.170800   -1.332700
C       7.421100   -5.147900   -0.111600
C      12.195400   -3.632400   -3.900900
C       3.245400   -0.578500    0.349500
C       8.356100   -4.438000    2.145200
C       2.014300    6.551400    3.023200
C       3.164400   -4.705800    2.814500
H       3.885600   -4.672000    3.624200
C      11.577900   -2.815400    4.361100
C       2.673000    4.777500    6.969500
H       2.856100    5.645400    6.344900
C       9.535600    3.060800   -3.015700
C       0.515900    5.115500    4.305300
H       0.345000    4.211000    4.879800
C       2.211400    2.549000    8.593200
H       2.036800    1.674900    9.215900
C       2.900700   -7.817800   -0.690200
H       2.438800   -7.663200    0.280100
C       1.853800   -4.391900    3.046300
H       1.533500   -4.093400    4.040800
C       2.440400    0.914400    5.256300
H       2.384000   -0.081400    4.831500
C       3.571800    1.945300    0.285800
C      11.519200    5.949700    0.195900
C      11.127000   -3.693000   -6.195300
C       3.748900   -1.841100   -1.708300
H       4.053200   -1.809100   -2.750000
C      10.660000   -3.555600    2.209500
H      11.545400   -3.259400    1.653800
C      13.457800   -1.625300    6.087100
C       6.002100   -4.948200    1.887700
H       5.905100   -4.618500    2.918500
C       2.886600    0.758200    2.334200
H       2.670400   -0.192200    2.813700
C       4.176900   -4.488800   -2.967800
H       4.517700   -3.641300   -3.552200
C       3.904700    0.559000   -1.828400
C      13.159900   -4.661900   -3.702000
C       7.540200   -2.811500    6.468200
H       6.656600   -2.212700    6.277600
C       8.271000    1.443000   -4.436500
C       9.230200    0.384700   -4.127300
C       4.336500   -5.757000   -3.453500
H       4.790600   -5.911000   -4.429500
C       6.448300    3.991200    3.228200
H       6.696000    4.817100    2.568800
C      -0.463800   -4.093100    2.239500
H      -0.768500   -3.783300    3.236600
C       7.423200   -4.008000    7.117300
H       6.447600   -4.346200    7.456600
C      10.440800    5.774800   -0.663900
C      11.928600   -1.901000    7.973800
H      10.974200   -2.239300    8.364700
C      12.336800   -2.417200   -3.241400
C      13.837000    5.241500   -0.518700
C       4.177300    3.007900   -1.786300
H       4.211500    3.915200   -1.191000
C       8.694300   -4.744700   -2.108800
H       7.795800   -5.096000   -2.608700
C       2.647400    2.601200   -6.256600
C      11.355100   -0.191100   -2.995900
H      12.166000    0.147900   -2.357800
C       9.980600   -3.906100   -7.016700
C      -0.976200   -4.529000   -0.082600
H      -1.715000   -4.546000   -0.877000
C      10.946700   -5.242700    7.099300
H      11.920600   -4.919600    6.745500
C       4.906400    1.755500   -5.943700
C       4.643800    5.244300   -6.075700
C      12.634400    4.963300    0.193700
C       9.522700    4.284200   -2.375300
H       8.707100    4.961100   -2.614800
C      11.541700    7.067300    1.079100
C       8.707600    3.299400    2.751600
C      12.852100   -1.313600    8.804100
H      12.623800   -1.186800    9.858400
C       2.290400    3.801100    9.151800
H       2.176600    3.931100   10.223900
C       4.077200   -8.205200   -3.198700
H       4.535200   -8.348100   -4.174300
C       8.443000    2.802900   -3.945000
C      14.094100   -0.871100    8.301300
H      14.813800   -0.407800    8.969600
C       2.526800    4.921900    8.328000
H       2.596200    5.910200    8.773000
C      12.497700    3.756100    0.870500
C      -1.373500   -4.136400    1.212300
H      -2.402400   -3.851900    1.382000
C       8.438300   -6.080200    8.009400
H       7.458900   -6.399900    8.356400
C       4.965800    5.438600   -3.286200
H       5.129300    5.495600   -2.215200
C       8.759700   -4.271200   -6.398400
H       7.882100   -4.420400   -7.022000
C      -0.309500    7.169800    3.320400
H      -1.132900    7.853400    3.145500
C       8.663600   -4.422900   -5.043500
H       7.708200   -4.677100   -4.597900
C       0.932600    7.433200    2.799000
H       1.100200    8.323100    2.197800
C      10.535800    2.054600   -2.698100
C      10.806300   -6.445600    7.747900
H      11.676300   -7.076300    7.905900
C       5.015000    6.484400   -5.474400
C       7.121400    1.085700   -5.118000
H       6.971100    0.034000   -5.346200
C       9.578900    1.106600    3.715900
C       9.758200    2.308300    2.907900
C       2.250600    1.333300   -6.776400
C      14.023300    6.451900   -1.233400
H      13.224300    7.186400   -1.237200
C      10.462300    7.999800    1.062400
C       4.340700    5.948600    2.709500
H       5.309600    6.168900    2.277900
C      14.387100   -1.025400    6.968200
H      15.339200   -0.685200    6.568500
C       5.167100    6.541700   -4.067400
H       5.465700    7.481900   -3.611200
C       3.299200    6.801400    2.483600
H       3.448300    7.690600    1.876800
C       3.653700   -9.285500   -2.461600
H       3.774900  -10.292700   -2.848700
C      12.827000   -2.366400    3.863800
H      13.063200   -2.473400    2.811200
C       3.058200   -9.085100   -1.197000
H       2.722200   -9.942000   -0.620400
C      14.264600   -4.431400   -2.830000
C      12.344900   -3.317700   -6.816100
H      13.220100   -3.153900   -6.195200
C      -0.517300    5.990600    4.067300
H      -1.510700    5.768300    4.444200
C       9.542700   -6.872000    8.209500
H       9.447000   -7.825900    8.719300
C      13.734300   -1.790700    4.707600
H      14.689700   -1.445900    4.320700
C       4.513900    0.506000   -6.484500
H       5.240300   -0.294000   -6.576300
C      13.056900   -5.920500   -4.346200
H      12.217300   -6.101800   -5.009700
C      13.433800   -2.197100   -2.370300
H      13.530900   -1.255900   -1.841700
C       9.388200    7.781300    0.165300
H       8.561600    8.487100    0.157400
C       9.368400    6.702100   -0.672700
H       8.522200    6.550600   -1.333400
C       4.508600    5.192600   -7.486500
H       4.231700    4.252000   -7.951900
C      14.364800   -3.178400   -2.177300
H      15.200000   -3.004900   -1.503800
C       1.668300    3.621400   -6.142200
H       1.966100    4.592000   -5.758400
C      14.891500    4.281200   -0.522400
C      12.610100    7.285500    1.985200
H      13.433200    6.578300    2.003500
C      10.089700   -3.739700   -8.416800
H       9.207900   -3.902800   -9.031500
C      11.538200    9.294100    2.806700
H      11.548600   10.147300    3.478200
C      14.002500   -6.894900   -4.137000
H      13.907500   -7.853500   -4.638700
C       3.223200    0.308100   -6.889000
H       2.923600   -0.653700   -7.296400
C      10.488500    9.108000    1.940600
H       9.658700    9.810000    1.918800
C      15.095800   -6.664400   -3.275000
H      15.834300   -7.444800   -3.118300
C      15.193900    6.694800   -1.910300
H      15.318000    7.627700   -2.452500
C      12.606200    8.371700    2.826200
H      13.432600    8.522100    3.514700
C      15.220600   -5.455100   -2.635400
H      16.056600   -5.267200   -1.966400
C      12.418800   -3.164500   -8.179400
H      13.360000   -2.875800   -8.638300
C      10.981200    2.457700    2.287400
H      11.710300    1.666900    2.438500
C       0.902200    1.128100   -7.153300
H       0.611000    0.152700   -7.535500
C       4.724600    6.310700   -8.254900
H       4.617400    6.250400   -9.334100
C      16.084000    4.561300   -1.228800
H      16.878700    3.819300   -1.224300
C      11.283700   -3.376500   -8.990700
H      11.357300   -3.250200  -10.066600
C       0.366700    3.392300   -6.518700
H      -0.366600    4.189500   -6.432000
C       5.230800    7.616700   -6.294000
H       5.515100    8.554000   -5.822300
C       5.087900    7.536600   -7.657600
H       5.256300    8.411700   -8.278000
C      -0.023900    2.135400   -7.027000
H      -1.056400    1.974600   -7.323100
C      13.548000    2.803200    0.856500
H      13.429800    1.856000    1.369800
C      16.236800    5.744200   -1.910300
H      17.155900    5.949700   -2.450700
C      14.706100    3.065900    0.181200
H      15.504800    2.328900    0.171600
C       0.095200   -1.108600   -0.790600
C       0.461900   -1.667300   -2.012900
H       0.509400   -2.748500   -2.113500
C       0.799100   -0.860100   -3.101200
C       0.716200    0.529800   -2.952700
H       0.982500    1.173000   -3.789200
C       0.340600    1.093900   -1.737200
C       0.043200    0.274400   -0.648900
H      -0.239200    0.718800    0.300700
C       1.292500   -1.461200   -4.386600
H       1.471800   -2.535100   -4.274800
H       0.572300   -1.321000   -5.201500
H       2.232100   -0.985300   -4.686000
H       0.290400    2.173300   -1.632300
H      -0.136700   -1.758500    0.047900
C      -6.701200    0.551200   -1.149200
C      -7.302600    1.248800   -0.095800
H      -7.311800    2.333300   -0.115200
C      -7.880800    0.574200    0.974700
C      -7.879000   -0.819400    1.004900
H      -8.326300   -1.348900    1.838200
C      -7.285900   -1.526700   -0.034400
C      -6.692600   -0.842700   -1.092200
H      -6.190600   -1.399500   -1.875500
C      -6.071400    1.272900   -2.309300
H      -6.775500    1.976200   -2.769100
H      -5.748300    0.561600   -3.076100
H      -5.188500    1.838300   -1.989000
H      -7.279100   -2.613700   -0.028300
H      -8.336100    1.134200    1.788400
C       6.541200   -0.690500    1.373900
C       7.160600   -1.393400    0.335100
H       7.227800   -2.475000    0.392500
C       7.688000   -0.727600   -0.767000
C       7.613000    0.661600   -0.844300
H       8.025800    1.184900   -1.698300
C       7.000600    1.374000    0.180600
C       6.461400    0.699500    1.272400
H       5.957300    1.258200    2.054000
C       5.957800   -1.405600    2.561800
H       6.663800   -2.137300    2.971600
H       5.703000   -0.692800    3.352900
H       5.038700   -1.934300    2.280700
H       8.164400   -1.290000   -1.566800
H       6.940200    2.458200    0.135900
