# Supplementary material for: Chiral self-sorting and guest recognition of porous aromatic cages
Source: Nat Commun. 2022 Jul 11;13:4011. doi: 10.1038/s41467-022-31785-4 (PMC9273608; doi:10.1038/s41467-022-31785-4)
Supplement: Supplementary file 2 — Source Data [file 41467_2022_31785_MOESM2_ESM.zip › DFT simulated structure/The simulated structure/heterochiral cage1.xyz]

276
Molecule Name
O      -3.596800   -0.686000    3.908300
N      -0.028800   -0.518500    5.823000
H       0.601800   -1.314900    5.635500
C       0.410400    0.548100    6.606900
C       1.730700    0.547300    7.045800
C      -2.776500   -1.585600    3.625200
C      -1.175300   -0.612900    5.150000
H      -1.922100    0.168300    5.257500
C      -1.477000   -1.647700    4.288100
C      -0.460100    1.615100    6.948100
H      -1.492800    1.600900    6.619700
C       2.213800    1.645000    7.821600
C      -0.007100    2.661600    7.699900
H      -0.682000    3.473200    7.958200
C       1.333400    2.717400    8.153300
C       1.814300    3.802900    8.921800
H       1.129400    4.611200    9.165700
C       3.555800    1.714600    8.274900
H       4.237000    0.908100    8.024100
C       3.119100    3.839700    9.348500
H       3.479900    4.678300    9.936600
C       3.994500    2.784300    9.017500
H       5.027200    2.818200    9.352500
O       0.591100   -2.740800    4.590500
N      -0.004700   -5.553200    1.740800
H      -0.929400   -5.545100    1.285200
C       0.966300   -6.467800    1.332000
C       0.655200   -7.359100    0.309900
C      -0.508600   -2.692700    3.998600
C       0.123700   -4.597300    2.661800
H       1.056200   -4.514400    3.212100
C      -0.853100   -3.674700    2.972500
C       2.249300   -6.495800    1.938200
H       2.491300   -5.803900    2.736300
C       1.638000   -8.295300   -0.133700
C       3.191300   -7.393600    1.522700
H       4.170000   -7.406000    1.995300
C       2.924800   -8.314500    0.481000
C       3.895100   -9.244300    0.040900
H       4.871000   -9.244300    0.520100
C       1.379300   -9.220100   -1.177600
H       0.404400   -9.214500   -1.654100
C       3.614000  -10.127700   -0.972300
H       4.365700  -10.837200   -1.305000
C       2.343100  -10.110900   -1.584300
H       2.124600  -10.809600   -2.386800
O      -2.399900   -4.500300    1.395800
N      -5.207500   -1.641200    2.091100
H      -4.969400   -0.980800    2.849500
C      -6.380800   -1.464800    1.359900
C      -7.201600   -0.384200    1.670300
C      -2.127800   -3.651300    2.270100
C      -4.251300   -2.550000    1.896900
H      -4.380200   -3.305000    1.126700
C      -3.074500   -2.592000    2.617200
C      -6.736100   -2.359400    0.317600
H      -6.099000   -3.205000    0.085500
C      -8.395200   -0.169400    0.915300
C      -7.882400   -2.165600   -0.399300
H      -8.146300   -2.858300   -1.194100
C      -8.741900   -1.072400   -0.133200
C      -9.925500   -0.858200   -0.876900
H     -10.173800   -1.556800   -1.672100
C      -9.260400    0.925600    1.169200
H      -9.006400    1.622600    1.961100
C     -10.743900    0.210600   -0.605100
H     -11.650000    0.368000   -1.182400
C     -10.402600    1.108800    0.427700
H     -11.049700    1.955300    0.638500
O       4.921700    0.607100    0.991900
N       2.927700    0.248300    4.496900
H       2.163800    0.924900    4.644200
C       3.222200   -0.707500    5.469500
C       2.632900   -0.595100    6.725000
C       3.982900    1.413300    1.171700
C       3.535300    0.414800    3.322200
H       4.382900   -0.216900    3.071700
C       3.179200    1.365800    2.388200
C       4.094300   -1.789000    5.181000
H       4.524200   -1.889600    4.191200
C       2.906900   -1.583200    7.720500
C       4.376300   -2.724500    6.135300
H       5.043800   -3.550000    5.902400
C       3.798300   -2.657100    7.425900
C       4.073200   -3.628800    8.416100
H       4.754200   -4.440800    8.173100
C       2.318700   -1.536200    9.010500
H       1.634300   -0.728100    9.246500
C       3.490800   -3.553000    9.657400
H       3.706900   -4.304200   10.411100
C       2.604500   -2.495800    9.951500
H       2.141100   -2.440900   10.932300
O      -2.255000    4.220800    0.527000
N      -5.264200    1.645900    1.384300
H      -5.512000    0.998400    0.617800
C      -5.909300    1.544900    2.615600
C      -6.855600    0.538800    2.789600
C      -2.552800    3.418100   -0.372600
C      -4.263500    2.461600    1.049900
H      -3.909300    3.194500    1.768900
C      -3.624900    2.435000   -0.173900
C      -5.612500    2.441200    3.674700
H      -4.883500    3.230100    3.531500
C      -7.509900    0.400600    4.052000
C      -6.244300    2.321400    4.879600
H      -6.011200    3.015200    5.683100
C      -7.201700    1.304400    5.111700
C      -7.853200    1.166200    6.359300
H      -7.605900    1.864300    7.155300
C      -8.465400   -0.618600    4.297600
H      -8.705200   -1.316200    3.501900
C      -8.775900    0.170100    6.565100
H      -9.269600    0.070400    7.527100
C      -9.079800   -0.729200    5.521700
H      -9.806700   -1.519000    5.688400
O      -1.370800    2.212600   -3.658000
N      -0.413200    5.375600   -1.446700
H       0.578400    5.597100   -1.456400
C       1.291800    6.360800    0.932600
C       0.748200    7.376000    0.154800
C      -2.063200    2.296600   -2.621700
C      -0.725700    4.158300   -1.913500
H      -0.007100    3.759500   -2.626800
C      -1.822100    3.361700   -1.641100
C       2.659600    6.389200    1.305400
H       3.044200    5.608200    1.950500
C       1.606400    8.409900   -0.345300
C       3.471300    7.396400    0.873700
H       4.515600    7.415800    1.173800
C       2.984000    8.420500    0.023000
C       3.830800    9.440000   -0.470300
H       4.876800    9.434400   -0.174000
C       1.142200    9.420400   -1.225300
H       0.101600    9.415000   -1.531700
C       3.347900   10.412400   -1.312000
H       4.007100   11.189400   -1.687300
C       1.991500   10.393700   -1.695700
H       1.613200   11.154600   -2.372200
O      -4.918100    0.636200   -0.991600
N      -2.926200    0.266500   -4.496700
H      -2.158300    0.938500   -4.643800
C      -3.226400   -0.687300   -5.469600
C      -2.636300   -0.578100   -6.725100
C      -3.974500    1.436900   -1.171300
C      -3.532900    0.436300   -3.322000
H      -4.384200   -0.190400   -3.071700
C      -3.171100    1.384900   -2.387800
C      -4.104800   -1.763700   -5.181500
H      -4.535500   -1.862000   -4.191700
C      -2.916100   -1.564300   -7.720800
C      -4.392300   -2.697300   -6.136000
H      -5.064700   -3.518900   -5.903300
C      -3.813800   -2.633100   -7.426500
C      -4.094300   -3.602900   -8.417000
H      -4.780000   -4.410900   -8.174200
C      -2.327500   -1.520400   -9.010700
H      -1.638400   -0.716300   -9.246500
C      -3.511400   -3.530200   -9.658200
H      -3.731800   -4.280000  -10.412100
C      -2.618900   -2.478100   -9.951900
H      -2.155000   -2.425700  -10.932700
O       2.279900    4.207700   -0.526000
N       5.273900    1.615200   -1.383800
H       5.517700    0.966000   -0.617400
C       5.918400    1.510500   -2.615100
C       6.858600    0.498900   -2.789300
C       2.572900    3.403100    0.373500
C       4.278000    2.436700   -1.049300
H       3.928200    3.171800   -1.768100
C       3.639200    2.413600    0.174600
C       5.627000    2.408800   -3.674000
H       4.902600    3.202100   -3.530700
C       7.512200    0.357000   -4.051700
C       6.258000    2.285500   -4.879000
H       6.029100    2.980800   -5.682300
C       7.209400    1.262900   -5.111200
C       7.860100    1.121100   -6.358800
H       7.617000    1.820700   -7.154700
C       8.461600   -0.667800   -4.297500
H       8.697300   -1.366900   -3.501900
C       8.776800    0.119500   -6.564800
H       9.270000    0.017100   -7.526800
C       9.075400   -0.781800   -5.521600
H       9.797600   -1.575800   -5.688400
O       3.592800   -0.706400   -3.908500
N       0.025700   -0.517100   -5.823000
H      -0.609500   -1.309900   -5.635600
C      -0.407300    0.552200   -6.606500
C      -1.727500    0.559200   -7.045600
C       2.767200   -1.601200   -3.625500
C       1.171600   -0.618600   -5.150000
H       1.923000    0.158300   -5.257300
C       1.467300   -1.655400   -4.288500
C       0.469400    1.614200   -6.947300
H       1.502000    1.594000   -6.618700
C      -2.204100    1.659800   -7.821000
C       0.022500    2.663600   -7.698800
H       0.702100    3.471400   -7.956900
C      -1.317600    2.727200   -8.152400
C      -1.792100    3.815600   -8.920800
H      -1.102500    4.620000   -9.164400
C      -3.545800    1.737300   -8.274500
H      -4.231600    0.934600   -8.023900
C      -3.096700    3.860100   -9.347600
H      -3.452500    4.700900   -9.935500
C      -3.978200    2.809600   -9.016900
H      -5.010600    2.849700   -9.352000
O       1.383900    2.204000    3.658700
N       0.445400    5.373300    1.448100
H      -0.544700    5.600900    1.457900
C      -1.253600    6.368300   -0.931200
C      -0.704000    7.380200   -0.153400
C       2.076800    2.284100    2.622400
C       0.750600    4.154000    1.914700
H       0.029600    3.759500    2.628000
C       1.842000    3.350800    1.642100
C      -2.621200    6.404900   -1.304100
H      -3.010500    5.626200   -1.949300
C      -1.556000    8.419300    0.346500
C      -3.426900    7.417000   -0.872500
H      -4.471100    7.442600   -1.172700
C      -2.933600    8.438200   -0.021900
C      -3.774300    9.462700    0.471400
H      -4.820200    9.463300    0.175000
C      -1.085800    9.427000    1.226500
H      -0.045300    9.415400    1.533000
C      -3.285600   10.432200    1.313000
H      -3.940200   11.213200    1.688300
C      -1.929400   10.405400    1.696900
H      -1.546600   11.164100    2.373400
O      -0.607300   -2.736000   -4.591200
N      -0.028100   -5.552900   -1.742500
H       0.896600   -5.550500   -1.287000
C      -1.004700   -6.461700   -1.333800
C      -0.699100   -7.354900   -0.311800
C       0.492800   -2.694700   -3.999300
C      -0.150900   -4.595900   -2.663100
H      -1.083000   -4.507100   -3.213200
C       0.831400   -3.679100   -2.973600
C      -2.287800   -6.481800   -1.940100
H      -2.525500   -5.788500   -2.738200
C      -1.687600   -8.285200    0.131700
C      -3.235300   -7.373900   -1.524800
H      -4.214000   -7.380400   -1.997400
C      -2.974400   -8.296400   -0.483100
C      -3.950400   -9.220300   -0.043000
H      -4.926300   -9.214400   -0.522300
C      -1.434600   -9.211500    1.175600
H      -0.459700   -9.211900    1.652200
C      -3.674800  -10.105500    0.970100
H      -4.430800  -10.810500    1.302700
C      -2.403900  -10.096500    1.582200
H      -2.189700  -10.796500    2.384600
O       2.373400   -4.514500   -1.397300
N       5.197700   -1.671500   -2.091400
H       4.963500   -1.009500   -2.849600
C       6.371900   -1.502300   -1.360100
C       7.199100   -0.426400   -1.670100
C       2.106300   -3.663600   -2.271300
C       4.236200   -2.574900   -1.897600
H       4.360700   -3.330800   -1.127600
C       3.059200   -2.609800   -2.618000
C       6.721800   -2.399200   -0.317900
H       6.079800   -3.241000   -0.086200
C       8.393900   -0.218800   -0.915000
C       7.869200   -2.212300    0.399000
H       8.129000   -2.906800    1.193800
C       8.735200   -1.124200    0.133300
C       9.920000   -0.917100    0.877200
H      10.164000   -1.617300    1.672200
C       9.265500    0.871100   -1.168600
H       9.015800    1.569800   -1.960300
C      10.744700    0.146900    0.605700
H      11.651600    0.298800    1.183100
C      10.408800    1.047400   -0.426900
H      11.060900    1.890100   -0.637500
