# Supplementary material for: Chiral self-sorting and guest recognition of porous aromatic cages
Source: Nat Commun. 2022 Jul 11;13:4011. doi: 10.1038/s41467-022-31785-4 (PMC9273608; doi:10.1038/s41467-022-31785-4)
Supplement: Supplementary file 2 — Source Data [file 41467_2022_31785_MOESM2_ESM.zip › DFT simulated structure/The simulated structure/heterochiral cage2-1.xyz]

276
Molecule Name
O      -3.181400   -3.119300    2.084600
N       0.272300   -4.250200    3.882200
H       0.982900   -4.635800    3.236900
C       0.585300   -4.053600    5.226300
C       1.896100   -4.271000    5.640600
C      -2.284300   -3.527700    1.329900
C      -0.833600   -3.872700    3.239900
H      -1.656300   -3.440800    3.802100
C      -0.997500   -3.978300    1.872800
C      -0.403300   -3.635900    6.153800
H      -1.427000   -3.492600    5.827600
C       2.247000   -4.036500    7.005900
C      -0.076800   -3.424600    7.462900
H      -0.842100   -3.108100    8.166700
C       1.247700   -3.607600    7.929500
C       1.598000   -3.376600    9.280200
H       0.822900   -3.051400    9.969800
C       3.571600   -4.206100    7.484100
H       4.343300   -4.523900    6.790800
C       2.889200   -3.553800    9.713100
H       3.149000   -3.371900   10.751600
C       3.882000   -3.969900    8.801700
H       4.903900   -4.103700    9.144900
O       1.166100   -4.856600    1.520500
N       1.041100   -4.691100   -2.513600
H       0.157000   -4.367400   -2.930500
C       2.118200   -5.048700   -3.326300
C       1.916700   -5.179100   -4.696500
C       0.099100   -4.424100    1.031100
C       1.006700   -4.711800   -1.180800
H       1.873900   -5.077900   -0.639000
C      -0.068600   -4.316100   -0.413900
C       3.406200   -5.261700   -2.769400
H       3.568000   -5.123900   -1.706700
C       3.015500   -5.529100   -5.539900
C       4.456800   -5.613200   -3.568400
H       5.439100   -5.770600   -3.130700
C       4.301700   -5.759000   -4.967900
C       5.385400   -6.112900   -5.805000
H       6.359000   -6.282600   -5.351800
C       2.873500   -5.662000   -6.945000
H       1.901200   -5.486400   -7.393400
C       5.215000   -6.236800   -7.161900
H       6.052900   -6.508100   -7.797100
C       3.945400   -6.006900   -7.732300
H       3.814400   -6.101800   -8.806400
O      -1.404500   -3.716900   -2.254900
N      -4.816400   -2.938300   -0.339300
H      -5.367600   -2.205000   -0.775400
C      -6.446000   -0.724900    1.086600
C      -7.167200   -1.871400    0.777700
C      -1.297800   -3.825200   -1.015900
C      -3.547800   -3.022400   -0.767500
H      -3.396300   -2.649400   -1.778600
C      -2.429300   -3.522600   -0.129000
C      -6.954600    0.559100    0.765300
H      -6.385000    1.434700    1.054000
C      -8.399700   -1.749000    0.055800
C      -8.148700    0.685400    0.119000
H      -8.536200    1.673400   -0.115100
C      -8.897200   -0.453400   -0.272700
C     -10.112700   -0.332600   -0.985200
H     -10.478400    0.663400   -1.222500
C      -9.141200   -2.878500   -0.374400
H      -8.766300   -3.871400   -0.149500
C     -10.814200   -1.446500   -1.378000
H     -11.745400   -1.342700   -1.926900
C     -10.315900   -2.729400   -1.073000
H     -10.864000   -3.610100   -1.395100
O       4.847700    0.416000    1.595500
N       3.079300   -2.565700    3.712300
H       2.230500   -2.278600    4.226000
C       3.515800   -3.888400    3.761600
C       2.929600   -4.755000    4.680100
C       3.799200    0.714300    2.206800
C       3.612000   -1.555600    3.024900
H       4.530800   -1.716100    2.467700
C       3.075100   -0.283900    2.987200
C       4.523700   -4.352500    2.877600
H       4.956400   -3.677600    2.148100
C       3.340700   -6.123600    4.712000
C       4.937500   -5.653300    2.921200
H       5.709500   -5.998800    2.238500
C       4.364500   -6.577300    3.828000
C       4.773800   -7.930500    3.868200
H       5.554900   -8.257800    3.186500
C       2.761000   -7.063900    5.602100
H       1.976500   -6.735000    6.275500
C       4.195800   -8.815200    4.745100
H       4.515800   -9.852600    4.768000
C       3.178500   -8.372900    5.616500
H       2.718600   -9.075600    6.305300
O      -2.735700    1.989400    2.975500
N      -5.267800   -0.845400    1.830800
H      -5.157800   -1.718100    2.338400
C      -5.477800   -3.695700    0.632700
C      -6.654300   -3.203600    1.186100
C      -2.941600    2.020500    1.751900
C      -4.253900    0.021800    1.967000
H      -3.699300   -0.086900    2.897000
C      -3.824800    1.024700    1.117800
C      -5.020100   -4.999500    0.951200
H      -4.124100   -5.373500    0.469900
C      -7.358000   -3.995000    2.152000
C      -5.710200   -5.776600    1.834300
H      -5.357300   -6.778500    2.063700
C      -6.880300   -5.299000    2.476600
C      -7.574300   -6.079300    3.430100
H      -7.197800   -7.072800    3.660700
C      -8.510300   -3.518100    2.827200
H      -8.875400   -2.520800    2.605900
C      -8.694700   -5.593200    4.058800
H      -9.218900   -6.199600    4.791500
C      -9.159100   -4.297000    3.755800
H     -10.037400   -3.908000    4.262800
O      -1.801300    3.759200   -1.294600
N      -1.359900    4.548900    2.573500
H      -0.444100    4.909400    2.825200
C       0.224000    3.965500    5.162100
C      -0.562800    5.109500    5.210200
C      -2.414900    2.946300   -0.569700
C      -1.432000    3.976000    1.362800
H      -0.698200    4.350000    0.651300
C      -2.310100    3.019300    0.889200
C       1.577500    3.997500    5.581800
H       2.152500    3.079000    5.571900
C       0.030000    6.349900    5.613800
C       2.136500    5.165700    6.010200
H       3.171600    5.181000    6.340600
C       1.396400    6.375100    6.022100
C       1.982500    7.599100    6.420100
H       3.023600    7.598400    6.733100
C      -0.686900    7.573200    5.598600
H      -1.721600    7.573300    5.272400
C       1.258000    8.766100    6.405400
H       1.718500    9.700900    6.710800
C      -0.087200    8.748800    5.983500
H      -0.655500    9.674200    5.960000
O      -4.683900    0.061100   -0.874000
N      -3.012900    2.759100   -3.382100
H      -2.403900    3.459200   -2.930500
C      -3.205500    2.777500   -4.762800
C      -2.746900    3.871000   -5.492100
C      -4.011000    0.953400   -0.331600
C      -3.540700    1.907800   -2.501600
H      -4.225200    1.140700   -2.852100
C      -3.303200    1.949300   -1.142600
C      -3.841800    1.692900   -5.420000
H      -4.169100    0.830900   -4.850400
C      -2.911500    3.886000   -6.911900
C      -4.022200    1.712600   -6.773600
H      -4.509400    0.875300   -7.266300
C      -3.566700    2.797600   -7.560800
C      -3.735100    2.819800   -8.964900
H      -4.236100    1.981000   -9.441700
C      -2.441700    4.957800   -7.713700
H      -1.935300    5.789400   -7.234900
C      -3.272900    3.874700   -9.712700
H      -3.405600    3.882500  -10.790500
C      -2.618800    4.950200   -9.076300
H      -2.248800    5.780900   -9.670400
O       1.559300    3.593800    2.754400
N       4.917900    2.846300    0.623700
H       5.308000    1.896400    0.729200
C       5.512800    3.751100   -0.254700
C       6.599200    3.326800   -1.014200
C       2.032600    2.452400    2.880900
C       3.813100    3.026000    1.349200
H       3.307800    3.986700    1.318400
C       3.244400    2.057800    2.151400
C       5.027800    5.078800   -0.378700
H       4.190400    5.411300    0.223400
C       7.209400    4.231200   -1.936500
C       5.613700    5.951000   -1.251300
H       5.234900    6.966200   -1.335800
C       6.710800    5.562100   -2.057300
C       7.318200    6.455500   -2.970000
H       6.924800    7.466000   -3.048600
C       8.305400    3.849700   -2.752100
H       8.691400    2.838700   -2.673600
C       8.379700    6.056500   -3.744500
H       8.838400    6.748600   -4.444200
C       8.873000    4.739700   -3.631800
H       9.710100    4.425500   -4.248400
O       3.541700    2.829800   -3.005400
N      -0.093700    3.749400   -4.567600
H      -0.551100    2.967100   -5.065900
C      -0.776800    4.950800   -4.386200
C      -2.099600    5.029000   -4.811100
C       2.904200    1.890000   -3.526300
C       1.082900    3.393900   -4.052100
H       1.665200    4.122600   -3.495600
C       1.609000    2.122000   -4.160300
C      -0.148600    6.067300   -3.777200
H       0.888200    6.004800   -3.467100
C      -2.832600    6.237200   -4.602000
C      -0.840700    7.229200   -3.586600
H      -0.350500    8.080500   -3.121700
C      -2.195200    7.352500   -3.981300
C      -2.923600    8.547300   -3.775800
H      -2.421600    9.387300   -3.302100
C      -4.191600    6.370300   -4.985700
H      -4.689500    5.527300   -5.453400
C      -4.238000    8.645900   -4.161600
H      -4.789400    9.567000   -3.998200
C      -4.873800    7.543400   -4.769900
H      -5.914700    7.622500   -5.070300
O       1.231900   -0.839200    4.344000
N      -0.375200    2.752300    4.809600
H      -1.386700    2.724000    4.892400
C      -2.362000    4.719900    3.533700
C      -1.998100    5.029400    4.839800
C       1.851100    0.036900    3.701900
C       0.182600    1.624600    4.350700
H      -0.409100    0.731400    4.539900
C       1.387000    1.427700    3.702300
C      -3.727200    4.705700    3.150500
H      -3.979800    4.506800    2.115800
C      -3.020900    5.253900    5.818300
C      -4.704400    4.963600    4.066600
H      -5.747100    4.962100    3.760100
C      -4.391100    5.223900    5.424100
C      -5.400600    5.444300    6.389600
H      -6.439200    5.422200    6.069100
C      -2.723800    5.480200    7.186500
H      -1.687400    5.485800    7.506800
C      -5.079900    5.673200    7.705500
H      -5.862600    5.838900    8.439700
C      -3.727400    5.683400    8.103700
H      -3.475100    5.850800    9.146800
O      -0.245100    1.270100   -5.346500
N       0.917000   -2.601100   -5.193600
H       1.856700   -2.768100   -4.801800
C       0.106100   -3.680300   -5.546200
C       0.566800   -4.967600   -5.290600
C       0.852200    1.051300   -4.788800
C       0.589300   -1.309000   -5.201200
H      -0.380900   -1.010000   -5.586900
C       1.399400   -0.300800   -4.722200
C      -1.163000   -3.479400   -6.148300
H      -1.512600   -2.475900   -6.361600
C      -0.255300   -6.088200   -5.618000
C      -1.950600   -4.547600   -6.471600
H      -2.920300   -4.382900   -6.933900
C      -1.532800   -5.876300   -6.216100
C      -2.345000   -6.988000   -6.539400
H      -3.315800   -6.808300   -6.994500
C       0.153600   -7.422100   -5.363300
H       1.121900   -7.595700   -4.905200
C      -1.920100   -8.268300   -6.281700
H      -2.551200   -9.115800   -6.531900
C      -0.658900   -8.482000   -5.686800
H      -0.327200   -9.495600   -5.481300
O       3.136900   -1.752900   -4.064200
N       5.370700    1.111900   -2.250800
H       4.998100    2.071700   -2.328400
C       6.522800    0.871500   -1.503500
C       7.138000    1.944600   -0.865600
C       2.683400   -0.589600   -4.102500
C       4.593600    0.215400   -2.859800
H       4.879500   -0.832400   -2.848400
C       3.416100    0.527200   -3.507800
C       7.062100   -0.435800   -1.387400
H       6.586500   -1.268000   -1.893100
C       8.306200    1.717600   -0.075600
C       8.185200   -0.656900   -0.642100
H       8.591000   -1.662000   -0.562000
C       8.838600    0.399200    0.037800
C       9.996800    0.178400    0.818800
H      10.388600   -0.833000    0.893900
C       8.965500    2.768000    0.613000
H       8.568500    3.775100    0.537800
C      10.613600    1.217000    1.472100
H      11.501700    1.037800    2.070700
C      10.088100    2.521800    1.366000
H      10.576100    3.340900    1.886300
