# Supplementary material for: Chiral self-sorting and guest recognition of porous aromatic cages
Source: Nat Commun. 2022 Jul 11;13:4011. doi: 10.1038/s41467-022-31785-4 (PMC9273608; doi:10.1038/s41467-022-31785-4)
Supplement: Supplementary file 2 — Source Data [file 41467_2022_31785_MOESM2_ESM.zip › DFT simulated structure/The simulated structure/heterochiral cage2-2.xyz]

276
Molecule
O      11.865800    3.838900    7.383400
N      14.307500    7.001900    8.048800
H      14.113600    7.843400    7.487900
C      15.277600    7.024700    9.052200
C      16.200000    8.064900    9.073800
C      11.664800    4.849500    6.677300
C      13.483700    5.995700    7.757800
H      13.617800    5.044200    8.264800
C      12.459300    6.064800    6.838700
C      15.305300    6.019900   10.054200
H      14.555800    5.237000   10.056900
C      17.173600    8.119900   10.118000
C      16.249900    6.052600   11.040300
H      16.258900    5.281200   11.805800
C      17.207400    7.093600   11.108100
C      18.177700    7.146700   12.135900
H      18.187300    6.357200   12.883200
C      18.123000    9.169800   10.208200
H      18.104100    9.959900    9.464800
C      19.086500    8.174600   12.193300
H      19.827200    8.207500   12.986600
C      19.053300    9.194300   11.219000
H      19.769600   10.009200   11.270100
O      12.775500    8.354800    6.376200
N       9.190700    8.898500    4.507500
H       9.015200    9.893600    4.355600
C       6.951300   10.430500    1.954300
C       7.781700    9.331200    2.094100
C      12.113100    7.318400    6.172100
C      10.371500    8.553400    5.042400
H      10.967200    9.402400    5.373400
C      10.923400    7.317100    5.307600
C       7.268700   11.497400    1.089000
H       6.581500   12.334800    1.021800
C       9.003200    9.295700    1.350800
C       8.435000   11.475000    0.372400
H       8.689200   12.299200   -0.288800
C       9.326600   10.381000    0.479400
C      10.529900   10.334600   -0.266600
H      10.766300   11.166900   -0.924900
C       9.897800    8.198000    1.434600
H       9.674300    7.371300    2.104600
C      11.378500    9.261200   -0.162200
H      12.299400    9.235600   -0.737800
C      11.055900    8.187600    0.695300
H      11.732600    7.342300    0.778100
O       9.767200    5.944300    3.755300
N       9.698300    2.770800    6.322900
H      10.485100    2.758000    6.989100
C       8.641400    1.875700    6.480000
C       8.585800    1.111600    7.641000
C      10.411200    6.040000    4.804800
C       9.716000    3.851800    5.533900
H       8.929200    3.977500    4.795400
C      10.636400    4.866500    5.652800
C       7.637000    1.747300    5.485900
H       7.705900    2.321700    4.568600
C       7.499000    0.208200    7.838400
C       6.594400    0.882600    5.668000
H       5.833100    0.785000    4.898400
C       6.485100    0.095700    6.840700
C       5.407200   -0.798000    7.040900
H       4.643700   -0.873100    6.270600
C       7.383100   -0.586500    9.007200
H       8.148200   -0.507000    9.772900
C       5.322900   -1.554700    8.183900
H       4.490700   -2.236900    8.329100
C       6.322100   -1.443500    9.173800
H       6.251300   -2.042200   10.077300
O      11.850800   13.311100    9.731100
N      14.302100   10.159500    9.047500
H      14.115900    9.316900    9.609100
C      15.265400   10.141900    8.037300
C      16.193500    9.106800    8.009500
C      11.659300   12.299300   10.438100
C      13.475900   11.161800    9.344700
H      13.602400   12.114300    8.837300
C      12.458100   11.087700   10.270800
C      15.280500   11.146500    7.034900
H      14.526300   11.925000    7.037300
C      17.160100    9.057200    6.958600
C      16.218400   11.119100    6.042400
H      16.217700   11.890300    5.276700
C      17.181300   10.083500    5.968200
C      18.144900   10.035800    4.933800
H      18.144800   10.825200    4.186300
C      18.114800    8.012700    6.862000
H      18.105500    7.222600    7.605600
C      19.059000    9.013000    4.870300
H      19.794500    8.984200    4.071900
C      19.038300    7.993300    5.844800
H      19.758800    7.182500    5.788900
O       7.983900    5.593100   12.778300
N       8.654900    3.195000    9.591500
H       8.017100    3.274700    8.791000
C       9.688900    2.250500    9.586700
C       9.675100    1.220900    8.652400
C       7.091700    5.593100   11.909200
C       8.343000    4.002200   10.606200
H       8.946900    3.949700   11.507500
C       7.275200    4.875300   10.642400
C      10.747900    2.351700   10.525600
H      10.782600    3.186700   11.215800
C      10.731100    0.257100    8.654900
C      11.750900    1.424800   10.543400
H      12.558900    1.516900   11.264300
C      11.775800    0.351700    9.621200
C      12.812500   -0.610600    9.626100
H      13.601800   -0.521000   10.368300
C      10.776500   -0.810200    7.721500
H       9.990000   -0.892300    6.978500
C      12.825800   -1.634600    8.711400
H      13.626100   -2.368400    8.722100
C      11.796500   -1.730200    7.751600
H      11.811800   -2.539000    7.026800
O       3.823400    7.100200   11.164500
N       5.707600    6.684500   14.595000
H       4.987400    6.986300   15.237100
C       8.118100    9.067800   12.924700
C       7.436200    8.892000   14.116500
C       4.874400    6.442000   11.000100
C       5.282300    6.652500   13.327400
H       4.247900    6.982400   13.231100
C       5.810300    6.249800   12.118100
C       7.676400   10.007900   11.962900
H       8.208200   10.082200   11.019800
C       6.332200    9.750300   14.412000
C       6.601400   10.811200   12.217200
H       6.285200   11.537700   11.471600
C       5.913100   10.721200   13.452700
C       4.826100   11.574400   13.761200
H       4.528800   12.319400   13.026400
C       5.646700    9.696500   15.653100
H       5.993300    8.998500   16.410700
C       4.172000   11.485700   14.966200
H       3.346000   12.153800   15.192800
C       4.594100   10.538500   15.922900
H       4.094600   10.487300   16.886300
O       6.592000    4.445400    8.424400
N       3.279900    6.848800    8.674300
H       3.115300    7.197900    9.637100
C       2.409400    7.222200    7.652100
C       1.473400    8.216800    7.925800
C       6.368600    5.019300    9.511200
C       4.382200    6.105500    8.609300
H       4.679200    5.674300    7.657600
C       5.195500    5.865800    9.704700
C       2.467800    6.617200    6.373100
H       3.199200    5.842900    6.171400
C       0.559300    8.616200    6.906500
C       1.605000    7.006400    5.387400
H       1.669900    6.548400    4.403900
C       0.626500    8.003300    5.619000
C      -0.279500    8.405700    4.610100
H      -0.216800    7.928900    3.635100
C      -0.417800    9.621100    7.124200
H      -0.473200   10.095400    8.098900
C      -1.218000    9.378500    4.853000
H      -1.909000    9.680200    4.071500
C      -1.283300    9.989900    6.123100
H      -2.025500   10.760500    6.310400
O       9.787600   11.195100   13.373200
N       9.685600   14.368600   10.806600
H      10.467700   14.385200   10.135000
C       8.623400   15.258700   10.656800
C       8.556300   16.022700    9.496400
C      10.424300   11.102600   12.319100
C       9.713800   13.287600   11.595400
H       8.932800   13.158200   12.339200
C      10.638200   12.277300   11.469800
C       7.625100   15.382000   11.657700
H       7.702900   14.807900   12.574400
C       7.463800   16.920900    9.306500
C       6.577100   16.241800   11.482800
H       5.820500   16.335600   12.257400
C       6.456200   17.028300   10.311000
C       5.372500   17.916800   10.118100
H       4.613900   17.988100   10.893600
C       7.336300   17.715300    8.138600
H       8.096600   17.639600    7.367800
C       5.277000   18.673200    8.975900
H       4.440500   19.351400    8.836400
C       6.270000   18.567000    7.979300
H       6.190300   19.165600    7.076400
O       6.574000   12.679800    8.726500
N       3.271800   10.260500    8.499600
H       3.102300    9.910400    7.538100
C       2.410000    9.883300    9.527800
C       1.476500    8.884600    9.260600
C       6.346000   12.104500    7.641400
C       4.371000   11.009000    8.556900
H       4.672300   11.442000    9.506500
C       5.175700   11.252300    7.456000
C       2.474500   10.488600   10.806400
H       3.204000   11.266100   11.003000
C       0.571300    8.481200   10.286200
C       1.620300   10.095700   11.798100
H       1.690000   10.554000   12.781000
C       0.644700    9.094500   11.573100
C      -0.252600    8.688100   12.588300
H      -0.185300    9.165200   13.562900
C      -0.402800    7.472000   10.075300
H      -0.462900    6.997400    9.100900
C      -1.188400    7.711200   12.351900
H      -1.872700    7.406500   13.138100
C      -1.259700    7.099400   11.082300
H      -1.999800    6.325500   10.900200
O      12.787900    8.799100   10.730000
N       9.219100    8.238200   12.624100
H       9.049800    7.242200   12.776700
C       7.004700    6.696600   15.194200
C       7.829400    7.799300   15.048300
C      12.122200    9.832400   10.939200
C      10.394400    8.589000   12.080800
H      10.991700    7.743000   11.745200
C      10.938700    9.827900   11.812200
C       7.332800    5.631300   16.057400
H       6.649800    4.790800   16.129200
C       9.055900    7.840400   15.783100
C       8.503800    5.658900   16.765900
H       8.766200    4.835900   17.425400
C       9.390000    6.756700   16.652500
C      10.598200    6.808500   17.390200
H      10.842700    5.977400   18.047100
C       9.945200    8.941700   15.692700
H       9.713500    9.767400   15.024100
C      11.441400    7.885400   17.279600
H      12.366100    7.915200   17.848800
C      11.108300    8.957400   16.423900
H      11.780900    9.805500   16.336100
O       3.799800   10.010800    6.005700
N       5.658100   10.437000    2.562300
H       4.935200   10.132600    1.924500
C       8.091400    8.063800    4.215100
C       7.399800    8.236800    3.028500
C       4.848600   10.674100    6.162900
C       5.241200   10.466300    3.832800
H       4.209100   10.131800    3.935900
C       5.775900   10.870800    5.038600
C       7.660800    7.121900    5.180200
H       8.199800    7.049900    6.119400
C       6.297200    7.373900    2.741300
C       6.587300    6.314000    4.933900
H       6.279800    5.586200    5.681800
C       5.889500    6.401200    3.703600
C       4.804000    5.543300    3.403100
H       4.515400    4.796900    4.139900
C       5.602400    7.424800    1.505300
H       5.940400    8.124400    0.745200
C       4.140600    5.629100    2.202900
H       3.315900    4.957500    1.982400
C       4.551500    6.578300    1.243200
H       4.044700    6.627300    0.283500
O       7.941800   11.538000    4.363500
N       8.622700   13.939800    7.545300
H       7.990600   13.857200    8.350100
C       9.651900   14.889500    7.543200
C       9.639300   15.918900    8.477700
C       7.055600   11.533700    5.238600
C       8.308000   13.130900    6.533000
H       8.905600   13.186000    5.627600
C       7.244200   12.252600    6.504000
C      10.704900   14.793900    6.596900
H      10.738900   13.959300    5.906100
C      10.690500   16.888000    8.468200
C      11.703100   15.725800    6.572500
H      12.506600   15.637900    5.846000
C      11.729100   16.798800    7.494800
C      12.760900   17.766100    7.483100
H      13.545500   17.680600    6.735600
C      10.736900   17.955200    9.401600
H       9.955200   18.033300   10.149900
C      12.775400   18.789900    8.397900
H      13.572000   19.527800    8.382000
C      11.752200   18.880200    9.364800
H      11.768400   19.689000   10.089600
