# Supplementary material for: Chiral self-sorting and guest recognition of porous aromatic cages
Source: Nat Commun. 2022 Jul 11;13:4011. doi: 10.1038/s41467-022-31785-4 (PMC9273608; doi:10.1038/s41467-022-31785-4)
Supplement: Supplementary file 2 — Source Data [file 41467_2022_31785_MOESM2_ESM.zip › DFT simulated structure/The simulated structure/heterochiral cage3-1.xyz]

276
Molecule Name
O       0.925900   -1.664400   -4.472900
N      -2.420600    0.494600   -5.209200
H      -3.272900    0.152700   -4.735500
C      -2.458000    1.675800   -5.949300
C      -3.619700    2.441300   -5.921800
C      -0.100500   -2.041300   -3.885300
C      -1.349900   -0.244800   -4.917200
H      -0.387100    0.022300   -5.342700
C      -1.376000   -1.340800   -4.078900
C      -1.338300    2.095300   -6.712900
H      -0.445900    1.481500   -6.750300
C      -3.665300    3.673300   -6.644200
C      -1.380700    3.265300   -7.416000
H      -0.518800    3.576100   -8.000400
C      -2.530700    4.091700   -7.401100
C      -2.578500    5.311600   -8.115100
H      -1.704700    5.613700   -8.687100
C      -4.807500    4.514100   -6.629900
H      -5.674600    4.212100   -6.051900
C      -3.701200    6.102000   -8.084100
H      -3.727800    7.038200   -8.633700
C      -4.822500    5.696000   -7.330800
H      -5.707300    6.325400   -7.303200
O      -3.675400   -1.118900   -3.588400
N      -3.749300   -4.013500   -0.751100
H      -2.855700   -4.511500   -0.615000
C      -4.858600   -4.334800    0.029800
C      -4.806400   -5.467600    0.837100
C      -2.592800   -1.706100   -3.372500
C      -3.660900   -3.067500   -1.686000
H      -4.546300   -2.495400   -1.948500
C      -2.502600   -2.764900   -2.372600
C      -6.015100   -3.512800    0.020400
H      -6.039200   -2.618100   -0.590800
C      -5.923300   -5.787400    1.669400
C      -7.094200   -3.827100    0.796200
H      -7.974500   -3.189700    0.782200
C      -7.086700   -4.962100    1.642400
C      -8.192900   -5.286200    2.461800
H      -9.070400   -4.645200    2.428200
C      -5.920400   -6.911000    2.535400
H      -5.039900   -7.544000    2.571300
C      -8.160600   -6.383900    3.286300
H      -9.014300   -6.624300    3.912800
C      -7.010100   -7.199300    3.321200
H      -6.984600   -8.063900    3.978200
O      -1.198700   -4.353900   -1.224800
N       2.200200   -4.012100   -3.251000
H       3.019800   -4.181000   -2.676500
C       4.862900   -2.457300   -3.339000
C       4.830000   -3.614900   -4.108800
C      -1.259000   -3.467400   -2.103800
C       1.063600   -3.821000   -2.567900
H       1.057000   -4.284400   -1.583500
C      -0.088700   -3.151100   -2.929900
C       5.935700   -2.219600   -2.442500
H       5.956100   -1.290900   -1.885000
C       5.853300   -4.602900   -3.935200
C       6.936000   -3.136600   -2.303200
H       7.759100   -2.940300   -1.621200
C       6.921700   -4.357500   -3.023000
C       7.930900   -5.333000   -2.850700
H       8.739300   -5.126300   -2.153800
C       5.833100   -5.843100   -4.623000
H       5.017100   -6.053300   -5.306200
C       7.889500   -6.520000   -3.540900
H       8.668100   -7.263600   -3.399900
C       6.824900   -6.775100   -4.429400
H       6.785900   -7.719200   -4.965100
O      -3.694900    3.645000    0.824000
N      -3.761400    2.635500   -3.101900
H      -2.868400    2.772100   -3.600700
C      -4.867700    2.114400   -3.771400
C      -4.814300    1.983100   -5.156200
C      -2.612700    3.757800    0.207900
C      -3.675500    2.972000   -1.814900
H      -4.560900    2.908300   -1.188700
C      -2.519900    3.421800   -1.209000
C      -6.022200    1.704800   -3.055600
H      -6.047200    1.785600   -1.975100
C      -5.928000    1.417200   -5.850200
C      -7.098500    1.185000   -3.716600
H      -7.977300    0.873300   -3.158200
C      -7.089600    1.021200   -5.122800
C      -8.192900    0.468700   -5.814100
H      -9.069000    0.172300   -5.242700
C      -5.923800    1.230500   -7.256500
H      -5.044700    1.521000   -7.822100
C      -8.159400    0.305200   -7.177100
H      -9.010800   -0.120800   -7.699300
C      -7.010600    0.689300   -7.900000
H      -6.984100    0.554000   -8.977400
O       3.533800    2.063000   -1.781900
N       3.893600   -1.473500   -3.555000
H       3.381100   -1.551800   -4.428000
C       2.430300   -3.992200   -4.629700
C       3.731800   -3.823000   -5.086000
C       3.622600    1.135700   -0.961800
C       3.553000   -0.428900   -2.783800
H       3.144400    0.415700   -3.335300
C       3.674300   -0.263700   -1.417400
C       1.375300   -4.267300   -5.535700
H       0.378400   -4.436300   -5.145800
C       3.990000   -3.851800   -6.494600
C       1.620900   -4.338300   -6.875700
H       0.809000   -4.559600   -7.563300
C       2.919500   -4.115700   -7.399500
C       3.173600   -4.142900   -8.790400
H       2.346600   -4.349900   -9.465100
C       5.277100   -3.600900   -7.034400
H       6.097500   -3.381500   -6.359200
C       4.434200   -3.906000   -9.282300
H       4.617800   -3.926900  -10.352400
C       5.491300   -3.626800   -8.392100
H       6.485100   -3.427900   -8.782700
O       3.528100    0.530000    2.677100
N       3.871100    3.836100    0.502000
H       3.353300    4.628000    0.870500
C       2.397200    6.018700   -1.141100
C       3.696600    6.336700   -0.765300
C       3.619600    0.284100    1.464100
C       3.537100    2.643800    1.020300
H       3.127100    2.696300    2.027100
C       3.666300    1.378600    0.480100
C       1.336600    6.934300   -0.926600
H       0.341500    6.675300   -1.268800
C       3.946900    7.572000   -0.084700
C       1.574500    8.131200   -0.317000
H       0.758200    8.832400   -0.164900
C       2.870700    8.481000    0.139000
C       3.116900    9.700100    0.812100
H       2.285700   10.382800    0.970000
C       5.231500    7.921300    0.403800
H       6.056100    7.231900    0.256300
C       4.375300   10.014700    1.264600
H       4.552800   10.952600    1.782400
C       5.438000    9.110800    1.061400
H       6.430100    9.355200    1.430000
O       3.542500   -2.565000   -0.879700
N       3.880600   -2.331900    3.071400
H       3.366300   -3.049700    3.572600
C       2.405000   -2.009200    5.784000
C       3.706900   -2.487000    5.870800
C       3.627500   -1.391000   -0.486200
C       3.546900   -2.186700    1.779400
H       3.141800   -3.087100    1.321400
C       3.671100   -1.085800    0.953700
C       1.347900   -2.658800    6.469400
H       0.350500   -2.238200    6.416600
C       3.963700   -3.693300    6.599300
C       1.591800   -3.784500    7.200300
H       0.778200   -4.271400    7.731300
C       2.891000   -4.347500    7.274400
C       3.143600   -5.539200    7.992800
H       2.315000   -6.021900    8.505100
C       5.251300   -4.284400    6.656700
H       6.073400   -3.807400    6.133400
C       4.404800   -6.081900    8.038400
H       4.587200   -6.998700    8.591000
C       5.464000   -5.448000    7.357200
H       6.458300   -5.884400    7.384000
O       0.900700    4.709200    0.795900
N      -2.444600    4.250300    3.032100
H      -3.295200    4.005900    2.498800
C      -2.483100    4.301300    4.425000
C      -3.643300    3.889600    5.073700
C      -0.123700    4.383100    0.175200
C      -1.374100    4.372500    2.246300
H      -0.412900    4.613200    2.690700
C      -1.398500    4.193700    0.877900
C      -1.366100    4.758800    5.170600
H      -0.475000    5.102100    4.658000
C      -3.689800    3.899900    6.501800
C      -1.409500    4.783400    6.535300
H      -0.549700    5.138700    7.097000
C      -2.557900    4.352200    7.243100
C      -2.606800    4.361300    8.656500
H      -1.735100    4.710300    9.204500
C      -4.830500    3.462200    7.222300
H      -5.695600    3.108300    6.671300
C      -3.728000    3.934500    9.325000
H      -3.755400    3.943000   10.410500
C      -4.846600    3.479200    8.596300
H      -5.730200    3.136800    9.127200
O      -1.222900    1.114300    4.378000
N       2.176100   -0.804600    5.112500
H       2.995200   -0.220800    4.977200
C       4.845600   -1.652400    3.820500
C       4.806800   -1.742200    5.207700
C      -1.278900   -0.090100    4.048900
C       1.041200   -0.310500    4.599700
H       1.032600    0.773800    4.510100
C      -0.107400   -0.961200    4.193600
C       5.920200   -0.992100    3.172100
H       5.945500   -0.972400    2.089200
C       5.825500   -1.097200    5.982000
C       6.916200   -0.412400    3.901900
H       7.740800    0.082200    3.395200
C       6.895700   -0.427100    5.319100
C       7.900300    0.210600    6.083100
H       8.710200    0.712900    5.560000
C       5.798900   -1.074800    7.399800
H       4.981500   -1.563700    7.919100
C       7.852700    0.204400    7.455900
H       8.627900    0.699000    8.033600
C       6.786400   -0.440400    8.115400
H       6.742600   -0.433800    9.200700
O      -1.214200    3.229800   -3.158400
N       2.174700    4.833700   -1.848500
H       2.996900    4.426000   -2.282200
C       4.839700    4.147100   -0.456600
C       4.800400    5.392900   -1.073200
C      -1.276700    3.547300   -1.951300
C       1.042400    4.139500   -2.024800
H       1.039600    3.519000   -2.918500
C      -0.109800    4.111000   -1.263700
C       5.917900    3.258200   -0.698700
H       5.943200    2.310800   -0.173700
C       5.822700    5.743200   -2.014300
C       6.917000    3.602500   -1.561200
H       7.744200    2.918500   -1.732000
C       6.896400    4.836800   -2.257700
C       7.904600    5.181900   -3.187400
H       8.717200    4.479700   -3.356600
C       5.796400    6.959500   -2.743300
H       4.976400    7.651600   -2.583900
C       7.857100    6.373400   -3.869200
H       8.635100    6.628100   -4.582700
C       6.787300    7.264200   -3.646000
H       6.743700    8.200500   -4.195000
O       0.914500   -3.038200    3.681100
N      -2.420800   -4.762900    2.163700
H      -3.274600   -4.183400    2.218300
C      -2.452200   -5.995000    1.511500
C      -3.609900   -6.357100    0.829500
C      -0.113600   -2.343100    3.709000
C      -1.354000   -4.137900    2.663300
H      -0.390000   -4.637900    2.649900
C      -1.385400   -2.863800    3.192900
C      -1.330700   -6.863600    1.536000
H      -0.441500   -6.586700    2.090400
C      -3.649200   -7.599400    0.124500
C      -1.367300   -8.058100    0.875200
H      -0.504000   -8.717700    0.903000
C      -2.512800   -8.461600    0.146900
C      -2.554600   -9.690500   -0.551800
H      -1.679600  -10.335100   -0.522500
C      -4.787000   -8.010500   -0.616000
H      -5.655400   -7.360900   -0.648100
C      -3.673100  -10.062000   -1.256800
H      -3.695000  -11.006500   -1.792100
C      -4.796100   -9.209100   -1.288100
H      -5.677500   -9.502300   -1.851000
O      -3.683200   -2.554800    2.743600
N      -3.771300    1.349100    3.833300
H      -2.880600    1.717400    4.201900
C      -4.881800    2.183600    3.715700
C      -4.835100    3.449100    4.293600
C      -2.603700   -2.072000    3.150000
C      -3.678200    0.066800    3.481000
H      -4.560600   -0.448200    3.111700
C      -2.518700   -0.676700    3.568100
C      -6.033800    1.762400    3.002500
H      -6.053600    0.785700    2.533000
C      -5.953000    4.327700    4.148800
C      -7.114000    2.589300    2.881400
H      -7.990800    2.256800    2.331900
C      -7.111800    3.889500    3.441600
C      -8.219100    4.759100    3.307000
H      -9.093100    4.407900    2.764000
C      -5.955400    5.639500    4.689100
H      -5.078300    5.988600    5.223900
C      -8.192000    6.021900    3.845700
H      -9.046500    6.683000    3.736500
C      -7.045900    6.462000    4.540400
H      -7.024600    7.463200    4.961000
