# Supplementary material for: Chiral self-sorting and guest recognition of porous aromatic cages
Source: Nat Commun. 2022 Jul 11;13:4011. doi: 10.1038/s41467-022-31785-4 (PMC9273608; doi:10.1038/s41467-022-31785-4)
Supplement: Supplementary file 2 — Source Data [file 41467_2022_31785_MOESM2_ESM.zip › DFT simulated structure/The simulated structure/heterochiral cage3-2.xyz]

276
Molecule
O      11.165000    3.952000    7.790300
N      13.827000    6.960600    8.148600
H      13.746600    7.718800    7.455600
C      14.787000    7.030000    9.158800
C      15.718800    8.062600    9.125900
C      11.013300    4.903000    6.991100
C      12.906700    6.012300    7.977800
H      12.913800    5.144700    8.630800
C      11.925300    6.039600    7.009600
C      14.806200    6.081400   10.214300
H      14.065800    5.291100   10.250500
C      16.688300    8.169900   10.169900
C      15.743200    6.167200   11.204200
H      15.746800    5.436600   12.008700
C      16.706600    7.204700   11.219700
C      17.670800    7.310200   12.249000
H      17.669000    6.566000   13.041600
C      17.646000    9.215600   10.204400
H      17.639100    9.960300    9.415300
C      18.587900    8.332400   12.252100
H      19.323700    8.406200   13.047100
C      18.569600    9.292600   11.218900
H      19.292600   10.103200   11.226500
O      12.578600    8.121300    6.131600
N      10.083300    8.323900    3.031000
H       9.814300    9.274900    2.797400
C       7.290100    9.298000    2.117800
C       8.163500    8.979100    1.085000
C      11.795600    7.150200    6.081300
C      10.671900    8.178100    4.227600
H      11.171600    9.075800    4.587000
C      10.755800    7.068800    5.046400
C       6.565800   10.516800    2.102000
H       5.861800   10.717800    2.900800
C       8.390100    9.933900    0.040200
C       6.741000   11.409800    1.086200
H       6.174400   12.337100    1.076700
C       7.665700   11.162400    0.040300
C       7.889400   12.104600   -0.990200
H       7.324400   13.033400   -0.976000
C       9.336500    9.716000   -0.993100
H       9.909700    8.795000   -0.996700
C       8.805300   11.859000   -1.984200
H       8.971300   12.590300   -2.769700
C       9.538000   10.654600   -1.977200
H      10.271500   10.466500   -2.755900
O       8.768200    6.017000    4.290800
N       8.906800    2.982200    6.989300
H       9.770600    2.971000    7.560500
C       7.874400    2.091000    7.274300
C       7.983000    1.293900    8.410400
C       9.747700    6.003200    5.053000
C       8.890400    4.007100    6.136300
H       8.034500    4.145900    5.482200
C       9.907300    4.938400    6.050300
C       6.735300    1.999500    6.434400
H       6.673300    2.606500    5.538400
C       6.915500    0.403900    8.743700
C       5.719500    1.139400    6.739800
H       4.852300    1.072800    6.088200
C       5.769000    0.325400    7.897800
C       4.714600   -0.556800    8.230300
H       3.850000   -0.604200    7.572900
C       6.946000   -0.409000    9.905800
H       7.807800   -0.353400   10.562500
C       4.776500   -1.334200    9.360700
H       3.961100   -2.007200    9.608500
C       5.903900   -1.253400   10.204500
H       5.948500   -1.865000   11.101100
O      11.183000   13.173000    9.345700
N      13.833200   10.154300    8.985200
H      13.750400    9.396400    9.678200
C      14.792200   10.081400    7.974300
C      15.720200    9.045300    8.006500
C      11.028200   12.222500   10.144800
C      12.916700   11.106100    9.156800
H      12.926700   11.973800    8.503800
C      11.935800   11.082400   10.125600
C      14.814200   11.029800    6.918800
H      14.076600   11.822900    6.883100
C      16.688600    8.934400    6.961900
C      15.750200   10.940600    5.928300
H      15.755900   11.671200    5.123700
C      16.709700    9.899600    5.912000
C      17.672700    9.790600    4.882000
H      17.673100   10.534800    4.089500
C      17.642300    7.885200    6.926600
H      17.633300    7.140500    7.715700
C      18.586000    8.764900    4.878300
H      19.321000    8.688500    4.082700
C      18.564900    7.804800    5.911500
H      19.284900    6.991500    5.903400
O       8.403600    6.473400   12.888000
N       8.481300    3.448800   10.184700
H       7.750700    3.515500    9.456100
C       9.404800    2.406500   10.157800
C       9.200100    1.351200    9.272100
C       7.503700    6.483200   12.032400
C       8.409000    4.460200   11.050700
H       9.103100    4.499500   11.885500
C       7.470000    5.470400   10.971800
C      10.546000    2.427000   11.000200
H      10.708900    3.263600   11.670000
C      10.164900    0.298400    9.204500
C      11.456800    1.410300   10.957900
H      12.327900    1.436400   11.607300
C      11.303000    0.322700   10.064600
C      12.251000   -0.725000   10.000200
H      13.111700   -0.688600   10.663300
C      10.034300   -0.787100    8.300200
H       9.178300   -0.815500    7.634200
C      12.092900   -1.764500    9.116900
H      12.826600   -2.563700    9.073700
C      10.973400   -1.789300    8.259200
H      10.853200   -2.609000    7.556700
O       4.704300    8.573500   10.829300
N       7.045300    8.795600   14.026800
H       7.302900    9.748800   14.264200
C       9.791100    9.771000   15.072300
C       8.861400    9.469800   16.060900
C       5.485300    7.611100   10.898000
C       6.515200    8.639800   12.804600
H       6.031100    9.533500   12.415600
C       6.477700    7.527000   11.986000
C      10.521500   10.985500   15.113200
H      11.272300   11.172700   14.354600
C       8.583900   10.439400   17.079300
C      10.296000   11.892700   16.106300
H      10.868500   12.816000   16.135500
C       9.313700   11.664400   17.102600
C       9.039300   12.621400   18.106900
H       9.609300   13.547100   18.111200
C       7.581600   10.239600   18.062500
H       7.004300    9.321200   18.047100
C       8.069400   12.393300   19.052600
H       7.864800   13.135900   19.818100
C       7.331800   11.192300   19.021600
H       6.556100   11.018100   19.761800
O       6.518800    4.637800    8.981400
N       3.409400    7.060700    8.656800
H       3.149600    7.250500    7.694000
C       2.456500    9.748800    7.527400
C       1.434300    8.879200    7.891500
C       6.505100    5.501200    9.887100
C       4.624900    6.520300    8.815200
H       4.976000    5.965000    7.948000
C       5.471700    6.536700    9.907000
C       2.455400   10.374400    6.255600
H       3.243200   11.078800    6.016000
C       0.411000    8.562600    6.940800
C       1.460900   10.109300    5.359800
H       1.460400   10.601100    4.390700
C       0.424300    9.190100    5.659900
C      -0.585100    8.877100    4.719900
H      -0.561800    9.368100    3.750300
C      -0.611900    7.619000    7.214000
H      -0.623900    7.119400    8.176900
C      -1.569900    7.967400    5.019000
H      -2.338900    7.732500    4.289200
C      -1.575200    7.330400    6.276900
H      -2.347000    6.601700    6.507400
O       8.780500   11.116600   12.846300
N       8.928800   14.150900   10.147900
H       9.792300   14.159100    9.576300
C       7.899400   15.045900    9.863300
C       8.010300   15.842500    8.727100
C       9.759500   11.126800   12.083500
C       8.909000   13.126000   11.000800
H       8.052900   12.990300   11.655300
C       9.922600   12.191100   11.086300
C       6.761100   15.141700   10.703800
H       6.697400   14.535000   11.600000
C       6.945900   16.736300    8.394300
C       5.748400   16.005400   10.398900
H       4.881700   16.075200   11.050900
C       5.800200   16.819100    9.240800
C       4.748800   17.705100    8.908700
H       3.884800   17.755700    9.566600
C       6.978800   17.549000    7.232100
H       7.840000   17.490200    6.574900
C       4.812900   18.482200    7.778300
H       3.999900   19.158100    7.530800
C       5.939600   18.397200    6.933900
H       5.986000   19.008600    6.037200
O       6.533900   12.503600    8.157400
N       3.415600   10.092400    8.483800
H       3.156000    9.902800    9.446700
C       2.452400    7.408400    9.613900
C       1.433600    8.282200    9.250600
C       6.516300   11.640500    7.251500
C       4.633100   10.628200    8.324600
H       4.987000   11.181700    9.191800
C       5.478900   10.608900    7.232100
C       2.449800    6.782900   10.885800
H       3.234900    6.075400   11.124700
C       0.412300    8.603100   10.202100
C       1.457200    7.052200   11.782400
H       1.455500    6.560500   12.751500
C       0.424100    7.975700   11.483000
C      -0.583200    8.292900   12.423800
H      -0.561100    7.801900   13.393500
C      -0.606800    9.550800    9.929600
H      -0.617600   10.050500    8.966700
C      -1.564500    9.206500   12.125400
H      -2.331900    9.444700   12.855900
C      -1.568200    9.843500   10.867500
H      -2.337200   10.575400   10.637500
O      12.581800    8.998100   11.003000
N      10.087900    8.804900   14.105200
H       9.815300    7.855000   14.339000
C       7.291300    7.842100   15.019700
C       8.166300    8.157700   16.052100
C      11.802500    9.972300   11.053900
C      10.676200    8.948400   12.908200
H      11.172200    8.048900   12.548500
C      10.763700   10.057500   12.089400
C       6.562100    6.626200   15.036100
H       5.857000    6.427800   14.237500
C       8.389200    7.202300   17.097100
C       6.733800    5.732900   16.052100
H       6.163400    4.807900   16.062000
C       7.659800    5.976700   17.097700
C       7.880000    5.033900   18.128400
H       7.311200    4.107500   18.114500
C       9.336900    7.416500   18.130100
H       9.913900    8.335200   18.133300
C       8.797200    5.276000   19.122100
H       8.960400    4.544300   19.907700
C       9.534900    6.477400   19.114400
H      10.269400    6.662700   19.892800
O       4.702900    8.575400    6.309900
N       7.040500    8.345200    3.110500
H       7.293400    7.390900    2.872300
C       9.782200    7.359100    2.064000
C       8.853300    7.664200    1.075900
C       5.487600    9.534700    6.240900
C       6.511800    8.502700    4.333000
H       6.024100    7.611000    4.721900
C       6.479600    9.615300    5.152100
C      10.507600    6.141600    2.022700
H      11.257900    5.951300    2.780900
C       8.571300    6.695900    0.057400
C      10.277900    5.235400    1.029600
H      10.846500    4.309700    1.000100
C       9.296100    5.467800    0.033800
C       9.017300    4.512100   -0.970500
H       9.583500    3.584000   -0.975100
C       7.569500    6.899900   -0.925400
H       6.996100    7.820700   -0.909700
C       8.048000    4.744200   -1.915800
H       7.839900    4.002600   -2.681300
C       7.315400    5.948400   -1.884500
H       6.540200    6.125800   -2.624300
O       8.409100   10.661500    4.249300
N       8.499900   13.685500    6.952800
H       7.769600   13.621400    7.681900
C       9.427200   14.724500    6.979100
C       9.226700   15.780700    7.864800
C       7.509600   10.655100    5.105400
C       8.423100   12.674500    6.086700
H       9.116500   12.632900    5.251400
C       7.480500   11.667800    6.166100
C      10.567900   14.699700    6.136100
H      10.727300   13.862400    5.466400
C      10.195400   16.829900    7.931700
C      11.482300   15.713000    6.177800
H      12.353100   15.683700    5.527900
C      11.333000   16.801400    7.071000
C      12.284800   17.845600    7.134900
H      13.145100   17.805900    6.471200
C      10.069200   17.916000    8.835900
H       9.213700   17.947600    9.502400
C      12.131000   18.885700    8.018100
H      12.867700   19.682300    8.060800
C      11.012000   18.914700    8.876300
H      10.895200   19.734900    9.578800
