# Supplementary material for: Chiral self-sorting and guest recognition of porous aromatic cages
Source: Nat Commun. 2022 Jul 11;13:4011. doi: 10.1038/s41467-022-31785-4 (PMC9273608; doi:10.1038/s41467-022-31785-4)
Supplement: Supplementary file 2 — Source Data [file 41467_2022_31785_MOESM2_ESM.zip › DFT simulated structure/The simulated structure/homochiral cage.xyz]

276
Molecule Name
O      11.171700    4.087100    7.938900
N      14.072300    6.914600    8.147200
H      14.070800    7.600300    7.375300
C      15.000700    7.034100    9.180700
C      15.907000    8.089100    9.138700
C      11.154200    4.961600    7.046500
C      13.090400    6.020300    8.032100
H      12.990100    5.240100    8.781200
C      12.163900    6.017800    7.009100
C      15.028600    6.109100   10.256500
H      14.324100    5.286100   10.285600
C      16.856700    8.244900   10.193700
C      15.942000    6.247100   11.263000
H      15.955600    5.531500   12.081000
C      16.877500    7.310000   11.270700
C      17.822900    7.464700   12.311100
H      17.824500    6.743000   13.124200
C      17.793600    9.309700   10.211400
H      17.785700   10.029700    9.399700
C      18.718900    8.505500   12.298500
H      19.440400    8.617000   13.102300
C      18.698900    9.434700   11.237300
H      19.406500   10.258700   11.232000
O      13.047300    7.938900    5.962600
N      10.219700    8.147200    3.062100
H       9.534100    7.375300    3.063500
C      10.100300    9.180700    2.133600
C       9.045300    9.138700    1.227300
C      12.172700    7.046500    5.980100
C      11.114100    8.032100    4.044000
H      11.894300    8.781200    4.144200
C      11.116600    7.009100    4.970500
C      11.025200   10.256500    2.105800
H      11.848300   10.285600    2.810300
C       8.889400   10.193700    0.277600
C      10.887200   11.263000    1.192400
H      11.602800   12.081000    1.178800
C       9.824300   11.270600    0.256900
C       9.669600   12.311100   -0.688500
H      10.391300   13.124200   -0.690200
C       7.824700   10.211400   -0.659200
H       7.104700    9.399700   -0.651400
C       8.628900   12.298500   -1.584600
H       8.517300   13.102300   -2.306000
C       7.699600   11.237300   -1.564500
H       6.875700   11.232000   -2.272200
O       9.195500    5.962600    4.087100
N       8.987200    3.062100    6.914600
H       9.759100    3.063600    7.600300
C       7.953700    2.133600    7.034100
C       7.995600    1.227300    8.089100
C      10.087800    5.980100    4.961600
C       9.102200    4.044000    6.020300
H       8.353200    4.144200    5.240100
C      10.125200    4.970500    6.017800
C       6.877800    2.105800    6.109100
H       6.848700    2.810300    5.286100
C       6.940700    0.277600    8.244900
C       5.871300    1.192400    6.247100
H       5.053300    1.178800    5.531500
C       5.863700    0.256900    7.310100
C       4.823300   -0.688500    7.464700
H       4.010100   -0.690100    6.743000
C       6.922900   -0.659200    9.309700
H       7.734700   -0.651400   10.029600
C       4.835900   -1.584600    8.505500
H       4.032000   -2.306000    8.617000
C       5.897100   -1.564500    9.434700
H       5.902300   -2.272200   10.258700
O      11.171700   13.047200    9.195500
N      14.072300   10.219700    8.987200
H      14.070800    9.534000    9.759100
C      15.000700   10.100300    7.953700
C      15.907000    9.045300    7.995600
C      11.154200   12.172700   10.087800
C      13.090400   11.114100    9.102200
H      12.990100   11.894300    8.353200
C      12.163900   11.116600   10.125200
C      15.028600   11.025200    6.877900
H      14.324100   11.848300    6.848700
C      16.856700    8.889500    6.940700
C      15.942000   10.887300    5.871300
H      15.955600   11.602800    5.053400
C      16.877500    9.824300    5.863700
C      17.822900    9.669600    4.823300
H      17.824500   10.391300    4.010200
C      17.793600    7.824700    6.922900
H      17.785700    7.104700    7.734700
C      18.718900    8.628900    4.835900
H      19.440400    8.517300    4.032000
C      18.698900    7.699700    5.897100
H      19.406500    6.875700    5.902300
O       7.938900    5.962600   13.047300
N       8.147200    3.062100   10.219700
H       7.375300    3.063500    9.534100
C       9.180700    2.133600   10.100300
C       9.138700    1.227300    9.045300
C       7.046500    5.980100   12.172700
C       8.032100    4.044000   11.114100
H       8.781200    4.144200   11.894300
C       7.009100    4.970500   11.116600
C      10.256500    2.105800   11.025200
H      10.285600    2.810300   11.848300
C      10.193700    0.277600    8.889400
C      11.263000    1.192400   10.887200
H      12.081000    1.178800   11.602800
C      11.270600    0.256900    9.824300
C      12.311100   -0.688500    9.669600
H      13.124200   -0.690200   10.391300
C      10.211400   -0.659200    7.824700
H       9.399700   -0.651400    7.104700
C      12.298500   -1.584600    8.628900
H      13.102300   -2.306000    8.517300
C      11.237300   -1.564500    7.699600
H      11.232000   -2.272200    6.875700
O       4.087100    7.938900   11.171700
N       6.914600    8.147200   14.072300
H       7.600300    7.375300   14.070800
C       7.034100    9.180700   15.000700
C       8.089100    9.138700   15.907000
C       4.961600    7.046500   11.154200
C       6.020300    8.032100   13.090400
H       5.240100    8.781200   12.990100
C       6.017800    7.009100   12.163900
C       6.109100   10.256500   15.028600
H       5.286100   10.285600   14.324100
C       8.244900   10.193700   16.856700
C       6.247100   11.263000   15.942000
H       5.531500   12.081000   15.955600
C       7.310000   11.270700   16.877500
C       7.464700   12.311100   17.822900
H       6.743000   13.124200   17.824500
C       9.309700   10.211400   17.793600
H      10.029700    9.399700   17.785700
C       8.505500   12.298500   18.718900
H       8.617000   13.102300   19.440400
C       9.434700   11.237300   18.698900
H      10.258700   11.232000   19.406500
O       5.962600    4.087100    9.195500
N       3.062100    6.914600    8.987200
H       3.063600    7.600300    9.759100
C       2.133600    7.034100    7.953700
C       1.227300    8.089100    7.995600
C       5.980100    4.961600   10.087800
C       4.044000    6.020300    9.102200
H       4.144200    5.240100    8.353200
C       4.970500    6.017800   10.125200
C       2.105800    6.109100    6.877800
H       2.810300    5.286100    6.848700
C       0.277600    8.244900    6.940700
C       1.192400    6.247100    5.871300
H       1.178800    5.531500    5.053300
C       0.256900    7.310100    5.863700
C      -0.688500    7.464700    4.823300
H      -0.690100    6.743000    4.010100
C      -0.659200    9.309700    6.922900
H      -0.651400   10.029600    7.734700
C      -1.584600    8.505500    4.835900
H      -2.306000    8.617000    4.032000
C      -1.564500    9.434700    5.897100
H      -2.272200   10.258700    5.902300
O       9.195500   11.171700   13.047200
N       8.987200   14.072300   10.219700
H       9.759100   14.070800    9.534000
C       7.953700   15.000700   10.100300
C       7.995600   15.907000    9.045300
C      10.087800   11.154200   12.172700
C       9.102200   13.090400   11.114100
H       8.353200   12.990100   11.894300
C      10.125200   12.163900   11.116600
C       6.877900   15.028600   11.025200
H       6.848700   14.324100   11.848300
C       6.940700   16.856700    8.889500
C       5.871300   15.942000   10.887300
H       5.053400   15.955600   11.602800
C       5.863700   16.877500    9.824300
C       4.823300   17.822900    9.669600
H       4.010200   17.824500   10.391300
C       6.922900   17.793600    7.824700
H       7.734700   17.785700    7.104700
C       4.835900   18.718900    8.628900
H       4.032000   19.440400    8.517300
C       5.897100   18.698900    7.699700
H       5.902300   19.406500    6.875700
O       5.962600   13.047300    7.938900
N       3.062100   10.219700    8.147200
H       3.063500    9.534100    7.375300
C       2.133600   10.100300    9.180700
C       1.227300    9.045300    9.138700
C       5.980100   12.172700    7.046500
C       4.044000   11.114100    8.032100
H       4.144200   11.894300    8.781200
C       4.970500   11.116600    7.009100
C       2.105800   11.025200   10.256500
H       2.810300   11.848300   10.285600
C       0.277600    8.889400   10.193700
C       1.192400   10.887200   11.263000
H       1.178800   11.602800   12.081000
C       0.256900    9.824300   11.270600
C      -0.688500    9.669600   12.311100
H      -0.690200   10.391300   13.124200
C      -0.659200    7.824700   10.211400
H      -0.651400    7.104700    9.399700
C      -1.584600    8.628900   12.298500
H      -2.306000    8.517300   13.102300
C      -1.564500    7.699600   11.237300
H      -2.272200    6.875700   11.232000
O      13.047200    9.195500   11.171700
N      10.219700    8.987200   14.072300
H       9.534000    9.759100   14.070800
C      10.100300    7.953700   15.000700
C       9.045300    7.995600   15.907000
C      12.172700   10.087800   11.154200
C      11.114100    9.102200   13.090400
H      11.894300    8.353200   12.990100
C      11.116600   10.125200   12.163900
C      11.025200    6.877900   15.028600
H      11.848300    6.848700   14.324100
C       8.889500    6.940700   16.856700
C      10.887300    5.871300   15.942000
H      11.602800    5.053400   15.955600
C       9.824300    5.863700   16.877500
C       9.669600    4.823300   17.822900
H      10.391300    4.010200   17.824500
C       7.824700    6.922900   17.793600
H       7.104700    7.734700   17.785700
C       8.628900    4.835900   18.718900
H       8.517300    4.032000   19.440400
C       7.699700    5.897100   18.698900
H       6.875700    5.902300   19.406500
O       4.087100    9.195500    5.962600
N       6.914600    8.987200    3.062100
H       7.600300    9.759100    3.063600
C       7.034100    7.953700    2.133600
C       8.089100    7.995600    1.227300
C       4.961600   10.087800    5.980100
C       6.020300    9.102200    4.044000
H       5.240100    8.353200    4.144200
C       6.017800   10.125200    4.970500
C       6.109100    6.877800    2.105800
H       5.286100    6.848700    2.810300
C       8.244900    6.940700    0.277600
C       6.247100    5.871300    1.192400
H       5.531500    5.053300    1.178800
C       7.310100    5.863700    0.256900
C       7.464700    4.823300   -0.688500
H       6.743000    4.010100   -0.690100
C       9.309700    6.922900   -0.659200
H      10.029600    7.734700   -0.651400
C       8.505500    4.835900   -1.584600
H       8.617000    4.032000   -2.306000
C       9.434700    5.897100   -1.564500
H      10.258700    5.902300   -2.272200
O       7.938900   11.171700    4.087100
N       8.147200   14.072300    6.914600
H       7.375300   14.070800    7.600300
C       9.180700   15.000700    7.034100
C       9.138700   15.907000    8.089100
C       7.046500   11.154200    4.961600
C       8.032100   13.090400    6.020300
H       8.781200   12.990100    5.240100
C       7.009100   12.163900    6.017800
C      10.256500   15.028600    6.109100
H      10.285600   14.324100    5.286100
C      10.193700   16.856700    8.244900
C      11.263000   15.942000    6.247100
H      12.081000   15.955600    5.531500
C      11.270700   16.877500    7.310000
C      12.311100   17.822900    7.464700
H      13.124200   17.824500    6.743000
C      10.211400   17.793600    9.309700
H       9.399700   17.785700   10.029700
C      12.298500   18.718900    8.505500
H      13.102300   19.440400    8.617000
C      11.237300   18.698900    9.434700
H      11.232000   19.406500   10.258700
